# Supplementary material for: MALBoost: a web-based application for gene regulatory network analysis in Plasmodium falciparum
Source: Malar J. 2021 Jul 14;20:317. doi: 10.1186/s12936-021-03848-2 (PMC8278594; doi:10.1186/s12936-021-03848-2)
Supplement: Supplementary file 1 — Additional file 1. AP2-G GRN network composition and validation. [file 12936_2021_3848_MOESM1_ESM.xlsx]

## Sheet: AP2-G GRN
TF	target	importance	edge	cor	groups
PF3D7_1222600	PF3D7_1321300	56.9619	PF3D7_1222600|PF3D7_1321300	0.86901	0		1= ChIP target
PF3D7_1222600	PF3D7_0812100	55.4593	PF3D7_1222600|PF3D7_0812100	0.749526	1		2=Differentially transcribed in AP2-G KD
PF3D7_1222600	PF3D7_1007100	54.1497	PF3D7_1222600|PF3D7_1007100	-0.74706	0
PF3D7_1222600	PF3D7_0619800	52.3135	PF3D7_1222600|PF3D7_0619800	0.783386	0
PF3D7_1222600	PF3D7_0403400	49.0933	PF3D7_1222600|PF3D7_0403400	0.873027	0
PF3D7_1222600	PF3D7_1144100	47.1916	PF3D7_1222600|PF3D7_1144100	-0.818001	0
PF3D7_1222600	PF3D7_0930500	47.141	PF3D7_1222600|PF3D7_0930500	0.81237	0
PF3D7_1222600	PF3D7_1139800	45.5499	PF3D7_1222600|PF3D7_1139800	0.738025	0
PF3D7_1222600	PF3D7_1205800	42.5766	PF3D7_1222600|PF3D7_1205800	0.81685	0
PF3D7_1222600	PF3D7_0220800	40.878	PF3D7_1222600|PF3D7_0220800	0.687366	1
PF3D7_1222600	PF3D7_1006600	39.9495	PF3D7_1222600|PF3D7_1006600	-0.742742	0
PF3D7_1222600	PF3D7_0931000	39.5057	PF3D7_1222600|PF3D7_0931000	0.824498	0
PF3D7_1222600	PF3D7_0301300	38.0776	PF3D7_1222600|PF3D7_0301300	0.861399	0
PF3D7_1222600	PF3D7_0811300	37.5285	PF3D7_1222600|PF3D7_0811300	0.886495	0
PF3D7_1222600	PF3D7_1472200	37.0725	PF3D7_1222600|PF3D7_1472200	0.763863	2
PF3D7_1222600	PF3D7_0402300	36.4538	PF3D7_1222600|PF3D7_0402300	0.711502	1
PF3D7_1222600	PF3D7_0518000	36.2926	PF3D7_1222600|PF3D7_0518000	-0.439591	0
PF3D7_1222600	PF3D7_1439300	35.9776	PF3D7_1222600|PF3D7_1439300	0.799545	0
PF3D7_1222600	PF3D7_1119100	35.8269	PF3D7_1222600|PF3D7_1119100	-0.645327	0
PF3D7_1222600	PF3D7_1218200	35.8132	PF3D7_1222600|PF3D7_1218200	0.833287	0
PF3D7_1222600	PF3D7_1454600	35.7112	PF3D7_1222600|PF3D7_1454600	-0.648099	0
PF3D7_1222600	PF3D7_1364200	34.4739	PF3D7_1222600|PF3D7_1364200	0.846262	0
PF3D7_1222600	PF3D7_1102500	32.9939	PF3D7_1222600|PF3D7_1102500	0.780373	2
PF3D7_1222600	PF3D7_1429600	32.1966	PF3D7_1222600|PF3D7_1429600	-0.733679	0
PF3D7_1222600	PF3D7_0502000	32.0054	PF3D7_1222600|PF3D7_0502000	0.746925	0
PF3D7_1222600	PF3D7_0924400	31.8376	PF3D7_1222600|PF3D7_0924400	0.478854	0
PF3D7_1222600	PF3D7_1448600	31.6256	PF3D7_1222600|PF3D7_1448600	-0.624182	0
PF3D7_1222600	PF3D7_1248800	30.134	PF3D7_1222600|PF3D7_1248800	-0.724622	0
PF3D7_1222600	PF3D7_0726400	29.9497	PF3D7_1222600|PF3D7_0726400	0.647875	1
PF3D7_1222600	PF3D7_1452600	29.5276	PF3D7_1222600|PF3D7_1452600	0.746503	0
PF3D7_1222600	PF3D7_1479000	29.4438	PF3D7_1222600|PF3D7_1479000	0.862298	0
PF3D7_1222600	PF3D7_0301200	29.2875	PF3D7_1222600|PF3D7_0301200	0.850057	0
PF3D7_1222600	PF3D7_1315900	28.9426	PF3D7_1222600|PF3D7_1315900	0.821604	0
PF3D7_1222600	PF3D7_1441800	28.7441	PF3D7_1222600|PF3D7_1441800	-0.785959	0
PF3D7_1222600	PF3D7_0424200	28.5672	PF3D7_1222600|PF3D7_0424200	0.840571	1
PF3D7_1222600	PF3D7_0812600	28.2165	PF3D7_1222600|PF3D7_0812600	-0.60813	0
PF3D7_1222600	PF3D7_1023300	27.9472	PF3D7_1222600|PF3D7_1023300	-0.794835	0
PF3D7_1222600	PF3D7_1450400	27.3026	PF3D7_1222600|PF3D7_1450400	0.852679	0
PF3D7_1222600	PF3D7_1134500	26.9155	PF3D7_1222600|PF3D7_1134500	0.695051	0
PF3D7_1222600	PF3D7_1352400	26.4475	PF3D7_1222600|PF3D7_1352400	0.666876	0
PF3D7_1222600	PF3D7_1036700	26.3722	PF3D7_1222600|PF3D7_1036700	-0.748884	0
PF3D7_1222600	PF3D7_0825400	26.1936	PF3D7_1222600|PF3D7_0825400	-0.766347	0
PF3D7_1222600	PF3D7_1224700	26.0746	PF3D7_1222600|PF3D7_1224700	0.611085	0
PF3D7_1222600	PF3D7_0109400	25.6389	PF3D7_1222600|PF3D7_0109400	-0.764772	1
PF3D7_1222600	PF3D7_1442000	25.4678	PF3D7_1222600|PF3D7_1442000	-0.693666	0
PF3D7_1222600	PF3D7_1238800	24.7108	PF3D7_1222600|PF3D7_1238800	0.636745	0
PF3D7_1222600	PF3D7_1146900	24.6669	PF3D7_1222600|PF3D7_1146900	-0.575159	1
PF3D7_1222600	PF3D7_0706000	24.3766	PF3D7_1222600|PF3D7_0706000	0.822358	0
PF3D7_1222600	PF3D7_0802500	23.8999	PF3D7_1222600|PF3D7_0802500	0.808472	0
PF3D7_1222600	PF3D7_0419900	23.767	PF3D7_1222600|PF3D7_0419900	0.809201	0
PF3D7_1222600	PF3D7_0824800	23.6964	PF3D7_1222600|PF3D7_0824800	0.72789	0
PF3D7_1222600	PF3D7_0624200	23.5781	PF3D7_1222600|PF3D7_0624200	-0.761645	0
PF3D7_1222600	PF3D7_0104300	23.562	PF3D7_1222600|PF3D7_0104300	0.807625	0
PF3D7_1222600	PF3D7_0525100	23.4892	PF3D7_1222600|PF3D7_0525100	0.617603	0
PF3D7_1222600	PF3D7_1107400	23.3669	PF3D7_1222600|PF3D7_1107400	-0.770465	1
PF3D7_1222600	PF3D7_0507400	23.0799	PF3D7_1222600|PF3D7_0507400	0.62456	0
PF3D7_1222600	PF3D7_0926100	22.9114	PF3D7_1222600|PF3D7_0926100	0.832735	1
PF3D7_1222600	PF3D7_1025000	22.8192	PF3D7_1222600|PF3D7_1025000	0.368053	0
PF3D7_1222600	PF3D7_1342600	22.5702	PF3D7_1222600|PF3D7_1342600	0.457638	0
PF3D7_1222600	PF3D7_0407900	22.5609	PF3D7_1222600|PF3D7_0407900	0.632991	0
PF3D7_1222600	PF3D7_0214600	22.5339	PF3D7_1222600|PF3D7_0214600	0.600246	0
PF3D7_1222600	PF3D7_1241500	22.4934	PF3D7_1222600|PF3D7_1241500	-0.480457	1
PF3D7_1222600	PF3D7_0912000	22.2871	PF3D7_1222600|PF3D7_0912000	0.506892	1
PF3D7_1222600	PF3D7_1429800	21.9075	PF3D7_1222600|PF3D7_1429800	0.821945	0
PF3D7_1222600	PF3D7_0731500	21.8131	PF3D7_1222600|PF3D7_0731500	0.806365	1
PF3D7_1222600	PF3D7_1233800	21.7041	PF3D7_1222600|PF3D7_1233800	-0.627312	0
PF3D7_1222600	PF3D7_1008100	21.6011	PF3D7_1222600|PF3D7_1008100	0.789737	0
PF3D7_1222600	PF3D7_0806500	21.5845	PF3D7_1222600|PF3D7_0806500	0.650654	0
PF3D7_1222600	PF3D7_1358200	21.5668	PF3D7_1222600|PF3D7_1358200	0.771252	0
PF3D7_1222600	PF3D7_0202100	21.2491	PF3D7_1222600|PF3D7_0202100	0.809972	0
PF3D7_1222600	PF3D7_0923100	21.0819	PF3D7_1222600|PF3D7_0923100	-0.71715	0
PF3D7_1222600	PF3D7_0910500	21.048	PF3D7_1222600|PF3D7_0910500	0.690632	0
PF3D7_1222600	PF3D7_1303400	21.0246	PF3D7_1222600|PF3D7_1303400	0.681853	0
PF3D7_1222600	PF3D7_1338400	20.9167	PF3D7_1222600|PF3D7_1338400	-0.722679	0
PF3D7_1222600	PF3D7_1026600	20.853	PF3D7_1222600|PF3D7_1026600	0.538587	0
PF3D7_1222600	PF3D7_1359200	20.597	PF3D7_1222600|PF3D7_1359200	-0.802287	0
PF3D7_1222600	PF3D7_1313800	20.597	PF3D7_1222600|PF3D7_1313800	0.881845	0
PF3D7_1222600	PF3D7_1410900	20.5862	PF3D7_1222600|PF3D7_1410900	0.567691	1
PF3D7_1222600	PF3D7_1477300	20.237	PF3D7_1222600|PF3D7_1477300	0.534848	1
PF3D7_1222600	PF3D7_1421100	20.2177	PF3D7_1222600|PF3D7_1421100	0.728157	0
PF3D7_1222600	PF3D7_1460200	20.1674	PF3D7_1222600|PF3D7_1460200	-0.643857	0
PF3D7_1222600	PF3D7_1322900	20.1498	PF3D7_1222600|PF3D7_1322900	-0.676226	0
PF3D7_1222600	PF3D7_1369400	20.002	PF3D7_1222600|PF3D7_1369400	0.52502	0
PF3D7_1222600	PF3D7_0508400	19.7958	PF3D7_1222600|PF3D7_0508400	-0.688122	0
PF3D7_1222600	PF3D7_0707500	19.6779	PF3D7_1222600|PF3D7_0707500	0.769896	0
PF3D7_1222600	PF3D7_1021100	19.6699	PF3D7_1222600|PF3D7_1021100	0.796112	0
PF3D7_1222600	PF3D7_1105900	19.6657	PF3D7_1222600|PF3D7_1105900	-0.618864	0
PF3D7_1222600	PF3D7_1453300	19.6368	PF3D7_1222600|PF3D7_1453300	0.617857	0
PF3D7_1222600	PF3D7_1338800	19.5245	PF3D7_1222600|PF3D7_1338800	-0.634904	0
PF3D7_1222600	PF3D7_1138700	19.5062	PF3D7_1222600|PF3D7_1138700	0.771754	0
PF3D7_1222600	PF3D7_0422900	19.4418	PF3D7_1222600|PF3D7_0422900	-0.540585	0
PF3D7_1222600	PF3D7_0511600	19.326	PF3D7_1222600|PF3D7_0511600	0.64369	0
PF3D7_1222600	PF3D7_0213500	19.2907	PF3D7_1222600|PF3D7_0213500	-0.665572	0
PF3D7_1222600	PF3D7_0605900	19.2707	PF3D7_1222600|PF3D7_0605900	0.567628	0
PF3D7_1222600	PF3D7_0212400	19.233	PF3D7_1222600|PF3D7_0212400	0.745627	0
PF3D7_1222600	PF3D7_0113800	19.1819	PF3D7_1222600|PF3D7_0113800	0.759813	0
PF3D7_1222600	PF3D7_1244400	19.1102	PF3D7_1222600|PF3D7_1244400	0.629248	0
PF3D7_1222600	PF3D7_0704700	18.9756	PF3D7_1222600|PF3D7_0704700	0.609419	0
PF3D7_1222600	PF3D7_0619500	18.9031	PF3D7_1222600|PF3D7_0619500	0.608869	0
PF3D7_1222600	PF3D7_1439800	18.8964	PF3D7_1222600|PF3D7_1439800	0.602076	1
PF3D7_1222600	PF3D7_1212900	18.625	PF3D7_1222600|PF3D7_1212900	0.810234	0
PF3D7_1222600	PF3D7_0913400	18.6233	PF3D7_1222600|PF3D7_0913400	-0.741407	0
PF3D7_1222600	PF3D7_1109200	18.5704	PF3D7_1222600|PF3D7_1109200	-0.508777	0
PF3D7_1222600	PF3D7_1113100	18.568	PF3D7_1222600|PF3D7_1113100	0.662261	0
PF3D7_1222600	PF3D7_1477800	18.4912	PF3D7_1222600|PF3D7_1477800	0.69432	1
PF3D7_1222600	PF3D7_1333200	18.2138	PF3D7_1222600|PF3D7_1333200	0.380728	1
PF3D7_1222600	PF3D7_0912200	18.1115	PF3D7_1222600|PF3D7_0912200	-0.709597	0
PF3D7_1222600	PF3D7_1121100	18.0957	PF3D7_1222600|PF3D7_1121100	0.55035	0
PF3D7_1222600	PF3D7_1125800	17.9881	PF3D7_1222600|PF3D7_1125800	0.722073	1
PF3D7_1222600	PF3D7_1475600	17.9207	PF3D7_1222600|PF3D7_1475600	0.81289	0
PF3D7_1222600	PF3D7_0820400	17.8766	PF3D7_1222600|PF3D7_0820400	-0.631512	0
PF3D7_1222600	PF3D7_0205600	17.8573	PF3D7_1222600|PF3D7_0205600	-0.69225	0
PF3D7_1222600	PF3D7_1136400	17.8179	PF3D7_1222600|PF3D7_1136400	0.808323	0
PF3D7_1222600	PF3D7_1115800	17.7535	PF3D7_1222600|PF3D7_1115800	0.803441	0
PF3D7_1222600	PF3D7_0514800	17.7216	PF3D7_1222600|PF3D7_0514800	0.609705	0
PF3D7_1222600	PF3D7_0604500	17.6881	PF3D7_1222600|PF3D7_0604500	0.738682	0
PF3D7_1222600	PF3D7_0916400	17.673	PF3D7_1222600|PF3D7_0916400	0.629007	0
PF3D7_1222600	PF3D7_0420300	17.5961	PF3D7_1222600|PF3D7_0420300	0.588258	1
PF3D7_1222600	PF3D7_1335000	17.573	PF3D7_1222600|PF3D7_1335000	0.77988	1
PF3D7_1222600	PF3D7_0808200	17.5221	PF3D7_1222600|PF3D7_0808200	0.412802	0
PF3D7_1222600	PF3D7_0419500	17.4637	PF3D7_1222600|PF3D7_0419500	0.590251	0
PF3D7_1222600	PF3D7_1464500	17.4287	PF3D7_1222600|PF3D7_1464500	0.532911	0
PF3D7_1222600	PF3D7_0714400	17.3675	PF3D7_1222600|PF3D7_0714400	-0.618259	0
PF3D7_1222600	PF3D7_0322800	17.3515	PF3D7_1222600|PF3D7_0322800	-0.597902	0
PF3D7_1222600	PF3D7_1352100	16.8799	PF3D7_1222600|PF3D7_1352100	0.752418	0
PF3D7_1222600	PF3D7_1106900	16.7989	PF3D7_1222600|PF3D7_1106900	-0.693142	0
PF3D7_1222600	PF3D7_0934600	16.7301	PF3D7_1222600|PF3D7_0934600	0.424871	0
PF3D7_1222600	PF3D7_0424400	16.699	PF3D7_1222600|PF3D7_0424400	0.629693	1
PF3D7_1222600	PF3D7_1413700	16.6276	PF3D7_1222600|PF3D7_1413700	0.523599	0
PF3D7_1222600	PF3D7_0611900	16.6232	PF3D7_1222600|PF3D7_0611900	-0.711751	1
PF3D7_1222600	PF3D7_1219100	16.6008	PF3D7_1222600|PF3D7_1219100	0.684648	0
PF3D7_1222600	PF3D7_1210600	16.1812	PF3D7_1222600|PF3D7_1210600	0.481543	1
PF3D7_1222600	PF3D7_0904600	16.0693	PF3D7_1222600|PF3D7_0904600	0.729471	1
PF3D7_1222600	PF3D7_1327600	16.0328	PF3D7_1222600|PF3D7_1327600	0.728679	0
PF3D7_1222600	PF3D7_0423700	15.9544	PF3D7_1222600|PF3D7_0423700	0.65356	2
PF3D7_1222600	PF3D7_0933200	15.9071	PF3D7_1222600|PF3D7_0933200	-0.677532	0
PF3D7_1222600	PF3D7_1104600	15.5029	PF3D7_1222600|PF3D7_1104600	-0.627305	0
PF3D7_1222600	PF3D7_0102500	15.4117	PF3D7_1222600|PF3D7_0102500	0.699805	1
PF3D7_1222600	PF3D7_1010400	15.4027	PF3D7_1222600|PF3D7_1010400	-0.627937	0
PF3D7_1222600	PF3D7_0414800	15.3814	PF3D7_1222600|PF3D7_0414800	0.693989	0
PF3D7_1222600	PF3D7_1343700	15.3533	PF3D7_1222600|PF3D7_1343700	0.728033	0
PF3D7_1222600	PF3D7_0103000	15.3049	PF3D7_1222600|PF3D7_0103000	-0.699972	0
PF3D7_1222600	PF3D7_0710500	15.2749	PF3D7_1222600|PF3D7_0710500	-0.759033	0
PF3D7_1222600	PF3D7_1201200	15.2441	PF3D7_1222600|PF3D7_1201200	0.824385	0
PF3D7_1222600	PF3D7_1345000	14.8409	PF3D7_1222600|PF3D7_1345000	-0.595876	0
PF3D7_1222600	PF3D7_0913100	14.8226	PF3D7_1222600|PF3D7_0913100	-0.259733	0
PF3D7_1222600	PF3D7_0725400	14.8039	PF3D7_1222600|PF3D7_0725400	0.697752	1
PF3D7_1222600	PF3D7_0202200	14.7038	PF3D7_1222600|PF3D7_0202200	0.7676	0
PF3D7_1222600	PF3D7_1439100	14.3432	PF3D7_1222600|PF3D7_1439100	0.621778	0
PF3D7_1222600	PF3D7_0818100	14.2898	PF3D7_1222600|PF3D7_0818100	0.583816	1
PF3D7_1222600	PF3D7_0705800	14.2531	PF3D7_1222600|PF3D7_0705800	-0.727543	0
PF3D7_1222600	PF3D7_1204700	14.2261	PF3D7_1222600|PF3D7_1204700	-0.798479	0
PF3D7_1222600	PF3D7_1110000	14.2077	PF3D7_1222600|PF3D7_1110000	-0.585655	0
PF3D7_1222600	PF3D7_1236400	14.0068	PF3D7_1222600|PF3D7_1236400	0.623224	0
PF3D7_1222600	PF3D7_1036900	14.0031	PF3D7_1222600|PF3D7_1036900	0.683102	0
PF3D7_1222600	PF3D7_0622900	13.8822	PF3D7_1222600|PF3D7_0622900	0.80276	0
PF3D7_1222600	PF3D7_0935000	13.6601	PF3D7_1222600|PF3D7_0935000	0.76266	0
PF3D7_1222600	PF3D7_1244100	13.6597	PF3D7_1222600|PF3D7_1244100	0.786684	0
PF3D7_1222600	PF3D7_1253500	13.6319	PF3D7_1222600|PF3D7_1253500	0.501241	1
PF3D7_1222600	PF3D7_0703400	13.578	PF3D7_1222600|PF3D7_0703400	-0.598724	1
PF3D7_1222600	PF3D7_1022000	13.5771	PF3D7_1222600|PF3D7_1022000	0.680506	1
PF3D7_1222600	PF3D7_0206500	13.5627	PF3D7_1222600|PF3D7_0206500	0.731352	0
PF3D7_1222600	PF3D7_0323400	13.5372	PF3D7_1222600|PF3D7_0323400	0.344551	0
PF3D7_1222600	PF3D7_0513200	13.439	PF3D7_1222600|PF3D7_0513200	0.777679	0
PF3D7_1222600	PF3D7_1134600	13.3902	PF3D7_1222600|PF3D7_1134600	0.130537	1
PF3D7_1222600	PF3D7_0401900	13.3457	PF3D7_1222600|PF3D7_0401900	0.763185	0
PF3D7_1222600	PF3D7_0424800	13.3452	PF3D7_1222600|PF3D7_0424800	0.772762	0
PF3D7_1222600	PF3D7_1131200	13.3153	PF3D7_1222600|PF3D7_1131200	-0.747177	0
PF3D7_1222600	PF3D7_0519900	13.278	PF3D7_1222600|PF3D7_0519900	-0.545675	1
PF3D7_1222600	PF3D7_1340700	13.222	PF3D7_1222600|PF3D7_1340700	-0.679311	0
PF3D7_1222600	PF3D7_0922700	13.2086	PF3D7_1222600|PF3D7_0922700	-0.274909	0
PF3D7_1222600	PF3D7_1127200	13.1448	PF3D7_1222600|PF3D7_1127200	-0.498437	0
PF3D7_1222600	PF3D7_1310900	13.0728	PF3D7_1222600|PF3D7_1310900	-0.600748	0
PF3D7_1222600	PF3D7_1476600	13.006	PF3D7_1222600|PF3D7_1476600	0.1794	2
PF3D7_1222600	PF3D7_0301000	12.6708	PF3D7_1222600|PF3D7_0301000	0.715292	0
PF3D7_1222600	PF3D7_1472000	12.5954	PF3D7_1222600|PF3D7_1472000	-0.405581	0
PF3D7_1222600	PF3D7_0310100	12.5854	PF3D7_1222600|PF3D7_0310100	-0.695474	0
PF3D7_1222600	PF3D7_0714200	12.5757	PF3D7_1222600|PF3D7_0714200	0.697793	0
PF3D7_1222600	PF3D7_0318700	12.5486	PF3D7_1222600|PF3D7_0318700	0.684669	0
PF3D7_1222600	PF3D7_0605000	12.4522	PF3D7_1222600|PF3D7_0605000	-0.764916	0
PF3D7_1222600	PF3D7_0902400	12.4413	PF3D7_1222600|PF3D7_0902400	0.483561	0
PF3D7_1222600	PF3D7_0803500	12.424	PF3D7_1222600|PF3D7_0803500	0.779152	0
PF3D7_1222600	PF3D7_1125700	12.306	PF3D7_1222600|PF3D7_1125700	0.421261	0
PF3D7_1222600	PF3D7_1417200	12.2096	PF3D7_1222600|PF3D7_1417200	0.815902	1
PF3D7_1222600	PF3D7_0929300	12.1527	PF3D7_1222600|PF3D7_0929300	-0.753053	1
PF3D7_1222600	PF3D7_0620300	12.1071	PF3D7_1222600|PF3D7_0620300	0.716533	0
PF3D7_1222600	PF3D7_1249800	12.0631	PF3D7_1222600|PF3D7_1249800	0.737894	0
PF3D7_1222600	PF3D7_0808100	12.0579	PF3D7_1222600|PF3D7_0808100	0.555727	0
PF3D7_1222600	PF3D7_0310000	11.952	PF3D7_1222600|PF3D7_0310000	-0.763261	0
PF3D7_1222600	PF3D7_1005000	11.9446	PF3D7_1222600|PF3D7_1005000	0.359516	0
PF3D7_1222600	PF3D7_0903000	11.9296	PF3D7_1222600|PF3D7_0903000	-0.741873	0
PF3D7_1222600	PF3D7_1419600	11.9269	PF3D7_1222600|PF3D7_1419600	-0.229317	0
PF3D7_1222600	PF3D7_1138100	11.892	PF3D7_1222600|PF3D7_1138100	0.65317	0
PF3D7_1222600	PF3D7_1240100	11.8508	PF3D7_1222600|PF3D7_1240100	0.7258	0
PF3D7_1222600	PF3D7_1253000	11.833	PF3D7_1222600|PF3D7_1253000	0.636739	1
PF3D7_1222600	PF3D7_1209400	11.8091	PF3D7_1222600|PF3D7_1209400	0.380241	0
PF3D7_1222600	PF3D7_0612500	11.732	PF3D7_1222600|PF3D7_0612500	-0.590366	0
PF3D7_1222600	PF3D7_1213300	11.7315	PF3D7_1222600|PF3D7_1213300	-0.625494	0
PF3D7_1222600	PF3D7_0420000	11.6897	PF3D7_1222600|PF3D7_0420000	0.683012	0
PF3D7_1222600	PF3D7_1115100	11.6813	PF3D7_1222600|PF3D7_1115100	-0.615252	0
PF3D7_1222600	PF3D7_1008000	11.6681	PF3D7_1222600|PF3D7_1008000	0.743587	0
PF3D7_1222600	PF3D7_0208900	11.5917	PF3D7_1222600|PF3D7_0208900	-0.594764	0
PF3D7_1222600	PF3D7_1036000	11.5583	PF3D7_1222600|PF3D7_1036000	0.600651	1
PF3D7_1222600	PF3D7_1232800	11.5315	PF3D7_1222600|PF3D7_1232800	-0.68313	0
PF3D7_1222600	PF3D7_1312300	11.4945	PF3D7_1222600|PF3D7_1312300	-0.759779	0
PF3D7_1222600	PF3D7_0715100	11.4008	PF3D7_1222600|PF3D7_0715100	-0.567196	0
PF3D7_1222600	PF3D7_0102200	11.3945	PF3D7_1222600|PF3D7_0102200	0.771992	0
PF3D7_1222600	PF3D7_1032200	11.3719	PF3D7_1222600|PF3D7_1032200	-0.662954	0
PF3D7_1222600	PF3D7_0615700	11.3317	PF3D7_1222600|PF3D7_0615700	-0.5362	0
PF3D7_1222600	PF3D7_1464100	11.2987	PF3D7_1222600|PF3D7_1464100	0.362398	0
PF3D7_1222600	PF3D7_0216900	11.2772	PF3D7_1222600|PF3D7_0216900	-0.611426	0
PF3D7_1222600	PF3D7_0201700	11.2596	PF3D7_1222600|PF3D7_0201700	0.765578	0
PF3D7_1222600	PF3D7_0719900	11.1277	PF3D7_1222600|PF3D7_0719900	0.612774	0
PF3D7_1222600	PF3D7_1131100	11.0514	PF3D7_1222600|PF3D7_1131100	-0.615714	0
PF3D7_1222600	PF3D7_0932800	10.93	PF3D7_1222600|PF3D7_0932800	0.691124	0
PF3D7_1222600	PF3D7_0316000	10.9177	PF3D7_1222600|PF3D7_0316000	0.211166	0
PF3D7_1222600	PF3D7_1306500	10.8853	PF3D7_1222600|PF3D7_1306500	-0.165541	0
PF3D7_1222600	PF3D7_0408000	10.8067	PF3D7_1222600|PF3D7_0408000	0.43575	0
PF3D7_1222600	PF3D7_0621400	10.7772	PF3D7_1222600|PF3D7_0621400	-0.494654	0
PF3D7_1222600	PF3D7_1373500	10.7528	PF3D7_1222600|PF3D7_1373500	0.447717	1
PF3D7_1222600	PF3D7_0517200	10.7424	PF3D7_1222600|PF3D7_0517200	-0.326028	0
PF3D7_1222600	PF3D7_0811800	10.7167	PF3D7_1222600|PF3D7_0811800	0.285229	0
PF3D7_1222600	PF3D7_1146800	10.6457	PF3D7_1222600|PF3D7_1146800	-0.149789	1
PF3D7_1222600	PF3D7_1347700	10.598	PF3D7_1222600|PF3D7_1347700	0.566848	1
PF3D7_1222600	PF3D7_1014100	10.5858	PF3D7_1222600|PF3D7_1014100	0.54975	1
PF3D7_1222600	PF3D7_0515300	10.5801	PF3D7_1222600|PF3D7_0515300	0.413863	0
PF3D7_1222600	PF3D7_1301600	10.5367	PF3D7_1222600|PF3D7_1301600	0.737754	1
PF3D7_1222600	PF3D7_0623500	10.5356	PF3D7_1222600|PF3D7_0623500	-0.463075	0
PF3D7_1222600	PF3D7_0221000	10.5052	PF3D7_1222600|PF3D7_0221000	0.52408	0
PF3D7_1222600	PF3D7_0109200	10.4934	PF3D7_1222600|PF3D7_0109200	-0.34529	0
PF3D7_1222600	PF3D7_0206200	10.4472	PF3D7_1222600|PF3D7_0206200	0.281587	1
PF3D7_1222600	PF3D7_1365100	10.3755	PF3D7_1222600|PF3D7_1365100	-0.496127	0
PF3D7_1222600	PF3D7_1335300	10.3308	PF3D7_1222600|PF3D7_1335300	0.554839	1
PF3D7_1222600	PF3D7_0305200	10.2888	PF3D7_1222600|PF3D7_0305200	0.600085	0
PF3D7_1222600	PF3D7_0933700	10.288	PF3D7_1222600|PF3D7_0933700	-0.689792	0
PF3D7_1222600	PF3D7_0909700	10.2859	PF3D7_1222600|PF3D7_0909700	0.535752	0
PF3D7_1222600	PF3D7_1359100	10.2819	PF3D7_1222600|PF3D7_1359100	0.708207	1
PF3D7_1222600	PF3D7_0616400	10.0822	PF3D7_1222600|PF3D7_0616400	0.530718	0
PF3D7_1222600	PF3D7_1010500	10.0236	PF3D7_1222600|PF3D7_1010500	-0.584076	1
PF3D7_1222600	PF3D7_0708700	9.99666	PF3D7_1222600|PF3D7_0708700	-0.679601	1
PF3D7_1222600	PF3D7_1240600	9.97838	PF3D7_1222600|PF3D7_1240600	-0.360541	0
PF3D7_1222600	PF3D7_1223600	9.93445	PF3D7_1222600|PF3D7_1223600	0.367245	0
PF3D7_1222600	PF3D7_1008500	9.86083	PF3D7_1222600|PF3D7_1008500	0.530614	0
PF3D7_1222600	PF3D7_0301400	9.84199	PF3D7_1222600|PF3D7_0301400	0.355674	0
PF3D7_1222600	PF3D7_1111500	9.84048	PF3D7_1222600|PF3D7_1111500	-0.558872	0
PF3D7_1222600	PF3D7_0406800	9.83798	PF3D7_1222600|PF3D7_0406800	-0.755868	0
PF3D7_1222600	PF3D7_0202000	9.82045	PF3D7_1222600|PF3D7_0202000	0.650223	0
PF3D7_1222600	PF3D7_0808600	9.70015	PF3D7_1222600|PF3D7_0808600	-0.355721	0
PF3D7_1222600	PF3D7_0601500	9.69393	PF3D7_1222600|PF3D7_0601500	0.611756	0
PF3D7_1222600	PF3D7_1404200	9.56365	PF3D7_1222600|PF3D7_1404200	-0.613487	0
PF3D7_1222600	PF3D7_0107000	9.51543	PF3D7_1222600|PF3D7_0107000	-0.722583	0
PF3D7_1222600	PF3D7_1238900	9.45431	PF3D7_1222600|PF3D7_1238900	0.724946	1
PF3D7_1222600	PF3D7_0712000	9.45023	PF3D7_1222600|PF3D7_0712000	-0.469521	0
PF3D7_1222600	PF3D7_1441900	9.43579	PF3D7_1222600|PF3D7_1441900	-0.42714	0
PF3D7_1222600	PF3D7_1442400	9.3864	PF3D7_1222600|PF3D7_1442400	0.424395	0
PF3D7_1222600	PF3D7_0203800	9.35418	PF3D7_1222600|PF3D7_0203800	-0.697193	0
PF3D7_1222600	PF3D7_1230600	9.35337	PF3D7_1222600|PF3D7_1230600	-0.296834	0
PF3D7_1222600	PF3D7_1006900	9.26922	PF3D7_1222600|PF3D7_1006900	-0.633098	0
PF3D7_1222600	PF3D7_1344200	9.26821	PF3D7_1222600|PF3D7_1344200	0.648257	0
PF3D7_1222600	PF3D7_1017800	9.23334	PF3D7_1222600|PF3D7_1017800	0.487856	0
PF3D7_1222600	PF3D7_0212600	9.23187	PF3D7_1222600|PF3D7_0212600	0.521391	1
PF3D7_1222600	PF3D7_1017500	9.21932	PF3D7_1222600|PF3D7_1017500	0.348134	0
PF3D7_1222600	PF3D7_0912700	9.19809	PF3D7_1222600|PF3D7_0912700	-0.727937	0
PF3D7_1222600	PF3D7_0512900	9.14661	PF3D7_1222600|PF3D7_0512900	0.249921	0
PF3D7_1222600	PF3D7_1423600	9.10726	PF3D7_1222600|PF3D7_1423600	-0.603405	0
PF3D7_1222600	PF3D7_0817200	9.09306	PF3D7_1222600|PF3D7_0817200	0.659397	0
PF3D7_1222600	PF3D7_1479200	9.07398	PF3D7_1222600|PF3D7_1479200	0.734783	0
PF3D7_1222600	PF3D7_1004300	9.01428	PF3D7_1222600|PF3D7_1004300	-0.0518116	0
PF3D7_1222600	PF3D7_0503000	9.00824	PF3D7_1222600|PF3D7_0503000	-0.607699	0
PF3D7_1222600	PF3D7_1144400	8.98101	PF3D7_1222600|PF3D7_1144400	-0.561254	0
PF3D7_1222600	PF3D7_0509000	8.97362	PF3D7_1222600|PF3D7_0509000	-0.649276	0
PF3D7_1222600	PF3D7_0714100	8.95381	PF3D7_1222600|PF3D7_0714100	-0.49749	1
PF3D7_1222600	PF3D7_0511700	8.93787	PF3D7_1222600|PF3D7_0511700	0.66147	0
PF3D7_1222600	PF3D7_0627000	8.93598	PF3D7_1222600|PF3D7_0627000	-0.545739	1
PF3D7_1222600	PF3D7_0508500	8.89898	PF3D7_1222600|PF3D7_0508500	0.572798	0
PF3D7_1222600	PF3D7_0721200	8.89586	PF3D7_1222600|PF3D7_0721200	0.686662	0
PF3D7_1222600	PF3D7_0925000	8.84943	PF3D7_1222600|PF3D7_0925000	-0.640357	0
PF3D7_1222600	PF3D7_1111800	8.82909	PF3D7_1222600|PF3D7_1111800	-0.695676	1
PF3D7_1222600	PF3D7_0603600	8.8272	PF3D7_1222600|PF3D7_0603600	-0.0817736	0
PF3D7_1222600	PF3D7_0606000	8.82302	PF3D7_1222600|PF3D7_0606000	0.730853	0
PF3D7_1222600	PF3D7_1014600	8.81167	PF3D7_1222600|PF3D7_1014600	0.688181	0
PF3D7_1222600	PF3D7_1117900	8.8062	PF3D7_1222600|PF3D7_1117900	0.10094	1
PF3D7_1222600	PF3D7_1411300	8.78621	PF3D7_1222600|PF3D7_1411300	0.635549	0
PF3D7_1222600	PF3D7_1471500	8.74447	PF3D7_1222600|PF3D7_1471500	-0.574668	0
PF3D7_1222600	PF3D7_1231700	8.74254	PF3D7_1222600|PF3D7_1231700	-0.362365	1
PF3D7_1222600	PF3D7_1316300	8.7213	PF3D7_1222600|PF3D7_1316300	-0.619871	0
PF3D7_1222600	PF3D7_1303900	8.68683	PF3D7_1222600|PF3D7_1303900	-0.66018	0
PF3D7_1222600	PF3D7_1028700	8.6632	PF3D7_1222600|PF3D7_1028700	0.187824	1
PF3D7_1222600	PF3D7_0601200	8.6324	PF3D7_1222600|PF3D7_0601200	0.306282	0
PF3D7_1222600	PF3D7_0409800	8.63142	PF3D7_1222600|PF3D7_0409800	0.741336	1
PF3D7_1222600	PF3D7_1438400	8.6071	PF3D7_1222600|PF3D7_1438400	0.550965	1
PF3D7_1222600	PF3D7_1036300	8.60464	PF3D7_1222600|PF3D7_1036300	0.673846	0
PF3D7_1222600	PF3D7_1449300	8.59298	PF3D7_1222600|PF3D7_1449300	0.786795	0
PF3D7_1222600	PF3D7_0827400	8.58271	PF3D7_1222600|PF3D7_0827400	-0.589019	0
PF3D7_1222600	PF3D7_1021700	8.58131	PF3D7_1222600|PF3D7_1021700	0.658505	0
PF3D7_1222600	PF3D7_1321100	8.57882	PF3D7_1222600|PF3D7_1321100	0.520905	1
PF3D7_1222600	PF3D7_0627700	8.57081	PF3D7_1222600|PF3D7_0627700	0.798326	1
PF3D7_1222600	PF3D7_0410000	8.55982	PF3D7_1222600|PF3D7_0410000	0.689013	1
PF3D7_1222600	PF3D7_1211200	8.55385	PF3D7_1222600|PF3D7_1211200	0.757386	1
PF3D7_1222600	PF3D7_1302900	8.54945	PF3D7_1222600|PF3D7_1302900	-0.296318	0
PF3D7_1222600	PF3D7_1205500	8.53457	PF3D7_1222600|PF3D7_1205500	0.315737	0
PF3D7_1222600	PF3D7_0706700	8.53179	PF3D7_1222600|PF3D7_0706700	-0.663447	0
PF3D7_1222600	PF3D7_0520400	8.49781	PF3D7_1222600|PF3D7_0520400	0.344027	0
PF3D7_1222600	PF3D7_1214600	8.4938	PF3D7_1222600|PF3D7_1214600	-0.450109	0
PF3D7_1222600	PF3D7_1372400	8.48314	PF3D7_1222600|PF3D7_1372400	0.0658863	1
PF3D7_1222600	PF3D7_1137400	8.47702	PF3D7_1222600|PF3D7_1137400	-0.54573	0
PF3D7_1222600	PF3D7_1423800	8.46414	PF3D7_1222600|PF3D7_1423800	0.693971	0
PF3D7_1222600	PF3D7_1416500	8.46218	PF3D7_1222600|PF3D7_1416500	0.68928	0
PF3D7_1222600	PF3D7_0505100	8.44447	PF3D7_1222600|PF3D7_0505100	0.538551	0
PF3D7_1222600	PF3D7_1440500	8.41649	PF3D7_1222600|PF3D7_1440500	-0.424303	0
PF3D7_1222600	PF3D7_0518100	8.3806	PF3D7_1222600|PF3D7_0518100	-0.250098	0
PF3D7_1222600	PF3D7_1404700	8.37645	PF3D7_1222600|PF3D7_1404700	0.671529	0
PF3D7_1222600	PF3D7_1307100	8.34585	PF3D7_1222600|PF3D7_1307100	0.770483	0
PF3D7_1222600	PF3D7_0219800	8.33738	PF3D7_1222600|PF3D7_0219800	0.49911	1
PF3D7_1222600	PF3D7_0424100	8.316	PF3D7_1222600|PF3D7_0424100	0.714934	0
PF3D7_1222600	PF3D7_1105800	8.28721	PF3D7_1222600|PF3D7_1105800	0.304924	0
PF3D7_1222600	PF3D7_0411400	8.28479	PF3D7_1222600|PF3D7_0411400	0.311013	0
PF3D7_1222600	PF3D7_0505600	8.21955	PF3D7_1222600|PF3D7_0505600	-0.645697	0
PF3D7_1222600	PF3D7_1366100	8.17796	PF3D7_1222600|PF3D7_1366100	-0.288932	0
PF3D7_1222600	PF3D7_0807500	8.0745	PF3D7_1222600|PF3D7_0807500	0.0300902	0
PF3D7_1222600	PF3D7_0925400	8.06131	PF3D7_1222600|PF3D7_0925400	-0.33924	0
PF3D7_1222600	PF3D7_0928500	8.03237	PF3D7_1222600|PF3D7_0928500	-0.375199	0
PF3D7_1222600	PF3D7_1127600	8.0294	PF3D7_1222600|PF3D7_1127600	-0.305273	0
PF3D7_1222600	PF3D7_1407400	7.99276	PF3D7_1222600|PF3D7_1407400	-0.457511	0
PF3D7_1222600	PF3D7_0312900	7.99236	PF3D7_1222600|PF3D7_0312900	-0.473301	0
PF3D7_1222600	PF3D7_0509300	7.97443	PF3D7_1222600|PF3D7_0509300	-0.580279	0
PF3D7_1222600	PF3D7_0401800	7.96664	PF3D7_1222600|PF3D7_0401800	0.59822	1
PF3D7_1222600	PF3D7_1013300	7.9525	PF3D7_1222600|PF3D7_1013300	0.508483	0
PF3D7_1222600	PF3D7_0817500	7.90334	PF3D7_1222600|PF3D7_0817500	-0.360334	0
PF3D7_1222600	PF3D7_0928100	7.83168	PF3D7_1222600|PF3D7_0928100	-0.577828	1
PF3D7_1222600	PF3D7_0306300	7.82775	PF3D7_1222600|PF3D7_0306300	-0.494012	0
PF3D7_1222600	PF3D7_0821100	7.81685	PF3D7_1222600|PF3D7_0821100	0.786623	0
PF3D7_1222600	PF3D7_1235800	7.80979	PF3D7_1222600|PF3D7_1235800	-0.628141	0
PF3D7_1222600	PF3D7_1449500	7.80212	PF3D7_1222600|PF3D7_1449500	-0.436877	0
PF3D7_1222600	PF3D7_1002100	7.79051	PF3D7_1222600|PF3D7_1002100	0.785385	1
PF3D7_1222600	PF3D7_0614000	7.7667	PF3D7_1222600|PF3D7_0614000	0.219019	0
PF3D7_1222600	PF3D7_1253100	7.7593	PF3D7_1222600|PF3D7_1253100	0.716412	0
PF3D7_1222600	PF3D7_0720900	7.7592	PF3D7_1222600|PF3D7_0720900	-0.663004	0
PF3D7_1222600	PF3D7_0201800	7.75427	PF3D7_1222600|PF3D7_0201800	0.703962	0
PF3D7_1222600	PF3D7_0505300	7.74315	PF3D7_1222600|PF3D7_0505300	0.373701	0
PF3D7_1222600	PF3D7_0515500	7.73738	PF3D7_1222600|PF3D7_0515500	-0.601028	0
PF3D7_1222600	PF3D7_1351700	7.71226	PF3D7_1222600|PF3D7_1351700	0.688976	0
PF3D7_1222600	PF3D7_1237700	7.65459	PF3D7_1222600|PF3D7_1237700	0.510777	0
PF3D7_1222600	PF3D7_1225200	7.6472	PF3D7_1222600|PF3D7_1225200	0.59672	0
PF3D7_1222600	PF3D7_0824900	7.63097	PF3D7_1222600|PF3D7_0824900	0.567762	0
PF3D7_1222600	PF3D7_0920100	7.62863	PF3D7_1222600|PF3D7_0920100	-0.225741	0
PF3D7_1222600	PF3D7_1123300	7.62589	PF3D7_1222600|PF3D7_1123300	0.655377	0
PF3D7_1222600	PF3D7_1253200	7.61572	PF3D7_1222600|PF3D7_1253200	0.708916	0
PF3D7_1222600	PF3D7_1336400	7.58935	PF3D7_1222600|PF3D7_1336400	-0.688149	0
PF3D7_1222600	PF3D7_1006000	7.57989	PF3D7_1222600|PF3D7_1006000	-0.51363	0
PF3D7_1222600	PF3D7_0701900	7.54129	PF3D7_1222600|PF3D7_0701900	0.780656	0
PF3D7_1222600	PF3D7_1462300	7.51542	PF3D7_1222600|PF3D7_1462300	0.745163	0
PF3D7_1222600	PF3D7_1461800	7.50732	PF3D7_1222600|PF3D7_1461800	-0.0582696	0
PF3D7_1222600	PF3D7_1132900	7.46042	PF3D7_1222600|PF3D7_1132900	-0.148783	0
PF3D7_1222600	PF3D7_1149300	7.45562	PF3D7_1222600|PF3D7_1149300	0.782271	0
PF3D7_1222600	PF3D7_1128100	7.45556	PF3D7_1222600|PF3D7_1128100	-0.396912	0
PF3D7_1222600	PF3D7_0603000	7.44024	PF3D7_1222600|PF3D7_0603000	0.510095	0
PF3D7_1222600	PF3D7_1307500	7.4008	PF3D7_1222600|PF3D7_1307500	0.0553279	0
PF3D7_1222600	PF3D7_0204500	7.39479	PF3D7_1222600|PF3D7_0204500	0.66319	1
PF3D7_1222600	PF3D7_0509200	7.37905	PF3D7_1222600|PF3D7_0509200	-0.654394	0
PF3D7_1222600	PF3D7_1425700	7.36395	PF3D7_1222600|PF3D7_1425700	-0.246993	0
PF3D7_1222600	PF3D7_1436200	7.36205	PF3D7_1222600|PF3D7_1436200	0.382356	1
PF3D7_1222600	PF3D7_0420400	7.34899	PF3D7_1222600|PF3D7_0420400	-0.436373	0
PF3D7_1222600	PF3D7_1018100	7.34695	PF3D7_1222600|PF3D7_1018100	-0.670111	0
PF3D7_1222600	PF3D7_0418600	7.30205	PF3D7_1222600|PF3D7_0418600	0.477178	0
PF3D7_1222600	PF3D7_1352900	7.30173	PF3D7_1222600|PF3D7_1352900	0.614338	0
PF3D7_1222600	PF3D7_0310200	7.28661	PF3D7_1222600|PF3D7_0310200	0.758699	0
PF3D7_1222600	PF3D7_1359500	7.25788	PF3D7_1222600|PF3D7_1359500	-0.435867	0
PF3D7_1222600	PF3D7_1337400	7.22864	PF3D7_1222600|PF3D7_1337400	0.658754	0
PF3D7_1222600	PF3D7_1223400	7.21386	PF3D7_1222600|PF3D7_1223400	0.775845	0
PF3D7_1222600	PF3D7_1024200	7.20627	PF3D7_1222600|PF3D7_1024200	-0.674692	0
PF3D7_1222600	PF3D7_1148600	7.20155	PF3D7_1222600|PF3D7_1148600	0.455033	0
PF3D7_1222600	PF3D7_1009100	7.16492	PF3D7_1222600|PF3D7_1009100	-0.613692	0
PF3D7_1222600	PF3D7_1339500	7.15071	PF3D7_1222600|PF3D7_1339500	-0.116062	0
PF3D7_1222600	PF3D7_1330300	7.14136	PF3D7_1222600|PF3D7_1330300	-0.407317	0
PF3D7_1222600	PF3D7_0615200	7.11626	PF3D7_1222600|PF3D7_0615200	-0.614314	0
PF3D7_1222600	PF3D7_1462100	7.08575	PF3D7_1222600|PF3D7_1462100	-0.103628	0
PF3D7_1222600	PF3D7_1136900	7.03905	PF3D7_1222600|PF3D7_1136900	0.22265	0
PF3D7_1222600	PF3D7_0831400	7.03036	PF3D7_1222600|PF3D7_0831400	0.391318	0
PF3D7_1222600	PF3D7_0800600	7.01887	PF3D7_1222600|PF3D7_0800600	-0.437389	0
PF3D7_1222600	PF3D7_1226100	7.01843	PF3D7_1222600|PF3D7_1226100	-0.28745	1
PF3D7_1222600	PF3D7_1311700	7.01555	PF3D7_1222600|PF3D7_1311700	-0.28352	0
PF3D7_1222600	PF3D7_0201900	7.00602	PF3D7_1222600|PF3D7_0201900	0.508073	0
PF3D7_1222600	PF3D7_1476500	6.98697	PF3D7_1222600|PF3D7_1476500	-0.154328	2
PF3D7_1222600	PF3D7_1251200	6.98432	PF3D7_1222600|PF3D7_1251200	0.484409	0
PF3D7_1222600	PF3D7_1406100	6.97578	PF3D7_1222600|PF3D7_1406100	0.690699	0
PF3D7_1222600	PF3D7_1113600	6.96723	PF3D7_1222600|PF3D7_1113600	0.629926	0
PF3D7_1222600	PF3D7_0620400	6.94207	PF3D7_1222600|PF3D7_0620400	0.499564	0
PF3D7_1222600	PF3D7_1035300	6.93824	PF3D7_1222600|PF3D7_1035300	0.492254	0
PF3D7_1222600	PF3D7_1001000	6.92995	PF3D7_1222600|PF3D7_1001000	0.36134	0
PF3D7_1222600	PF3D7_0412100	6.92332	PF3D7_1222600|PF3D7_0412100	-0.593313	0
PF3D7_1222600	PF3D7_0521400	6.899	PF3D7_1222600|PF3D7_0521400	-0.200137	0
PF3D7_1222600	PF3D7_1457900	6.88586	PF3D7_1222600|PF3D7_1457900	0.519247	0
PF3D7_1222600	PF3D7_1247300	6.87412	PF3D7_1222600|PF3D7_1247300	0.725056	0
PF3D7_1222600	PF3D7_0414900	6.85853	PF3D7_1222600|PF3D7_0414900	0.495455	0
PF3D7_1222600	PF3D7_0317300	6.85802	PF3D7_1222600|PF3D7_0317300	0.745	0
PF3D7_1222600	PF3D7_0532200	6.85359	PF3D7_1222600|PF3D7_0532200	-0.361257	0
PF3D7_1222600	PF3D7_0621500	6.8521	PF3D7_1222600|PF3D7_0621500	0.461699	0
PF3D7_1222600	PF3D7_1340500	6.84604	PF3D7_1222600|PF3D7_1340500	-0.136366	0
PF3D7_1222600	PF3D7_0517700	6.84339	PF3D7_1222600|PF3D7_0517700	0.637434	0
PF3D7_1222600	PF3D7_0730500	6.83837	PF3D7_1222600|PF3D7_0730500	0.105437	0
PF3D7_1222600	PF3D7_1001300	6.82778	PF3D7_1222600|PF3D7_1001300	0.429985	0
PF3D7_1222600	PF3D7_0415800	6.80633	PF3D7_1222600|PF3D7_0415800	0.117581	0
PF3D7_1222600	PF3D7_1242800	6.80229	PF3D7_1222600|PF3D7_1242800	0.57613	1
PF3D7_1222600	PF3D7_1363300	6.78086	PF3D7_1222600|PF3D7_1363300	-0.420394	0
PF3D7_1222600	PF3D7_0805200	6.76787	PF3D7_1222600|PF3D7_0805200	0.539047	0
PF3D7_1222600	PF3D7_0102700	6.75485	PF3D7_1222600|PF3D7_0102700	0.636466	1
PF3D7_1222600	PF3D7_0806800	6.75092	PF3D7_1222600|PF3D7_0806800	0.568977	0
PF3D7_1222600	PF3D7_0417800	6.7464	PF3D7_1222600|PF3D7_0417800	-0.634804	0
PF3D7_1222600	PF3D7_0512100	6.7387	PF3D7_1222600|PF3D7_0512100	-0.726201	0
PF3D7_1222600	PF3D7_1465600	6.72021	PF3D7_1222600|PF3D7_1465600	-0.561199	0
PF3D7_1222600	PF3D7_0201600	6.71959	PF3D7_1222600|PF3D7_0201600	0.600742	0
PF3D7_1222600	PF3D7_1372600	6.71174	PF3D7_1222600|PF3D7_1372600	-0.0682047	0
PF3D7_1222600	PF3D7_1130800	6.69888	PF3D7_1222600|PF3D7_1130800	-0.608913	0
PF3D7_1222600	PF3D7_0809800	6.69572	PF3D7_1222600|PF3D7_0809800	-0.188107	0
PF3D7_1222600	PF3D7_1231400	6.68103	PF3D7_1222600|PF3D7_1231400	0.183644	0
PF3D7_1222600	PF3D7_0300900	6.66852	PF3D7_1222600|PF3D7_0300900	0.399909	0
PF3D7_1222600	PF3D7_0707700	6.66599	PF3D7_1222600|PF3D7_0707700	0.693732	0
PF3D7_1222600	PF3D7_0507800	6.66266	PF3D7_1222600|PF3D7_0507800	0.743542	0
PF3D7_1222600	PF3D7_0923700	6.64789	PF3D7_1222600|PF3D7_0923700	-0.578965	0
PF3D7_1222600	PF3D7_1416000	6.64524	PF3D7_1222600|PF3D7_1416000	-0.588242	0
PF3D7_1222600	PF3D7_1228100	6.61538	PF3D7_1222600|PF3D7_1228100	-0.675085	0
PF3D7_1222600	PF3D7_1416300	6.6111	PF3D7_1222600|PF3D7_1416300	0.120057	0
PF3D7_1222600	PF3D7_0609700	6.60365	PF3D7_1222600|PF3D7_0609700	0.477191	0
PF3D7_1222600	PF3D7_0724300	6.59758	PF3D7_1222600|PF3D7_0724300	-0.573521	0
PF3D7_1222600	PF3D7_1441000	6.58366	PF3D7_1222600|PF3D7_1441000	0.624608	0
PF3D7_1222600	PF3D7_1335400	6.57874	PF3D7_1222600|PF3D7_1335400	0.436168	0
PF3D7_1222600	PF3D7_0206800	6.5753	PF3D7_1222600|PF3D7_0206800	0.551852	1
PF3D7_1222600	PF3D7_0205300	6.56697	PF3D7_1222600|PF3D7_0205300	-0.592257	0
PF3D7_1222600	PF3D7_0822900	6.5577	PF3D7_1222600|PF3D7_0822900	0.637361	1
PF3D7_1222600	PF3D7_0419100	6.55175	PF3D7_1222600|PF3D7_0419100	-0.639118	0
PF3D7_1222600	PF3D7_1302200	6.54462	PF3D7_1222600|PF3D7_1302200	0.434168	0
PF3D7_1222600	PF3D7_0110200	6.52451	PF3D7_1222600|PF3D7_0110200	-0.347768	0
PF3D7_1222600	PF3D7_0200300	6.51377	PF3D7_1222600|PF3D7_0200300	0.457567	0
PF3D7_1222600	PF3D7_0810000	6.51065	PF3D7_1222600|PF3D7_0810000	-0.370649	0
PF3D7_1222600	PF3D7_1114000	6.48741	PF3D7_1222600|PF3D7_1114000	-0.613754	0
PF3D7_1222600	PF3D7_1131500	6.48572	PF3D7_1222600|PF3D7_1131500	-0.59442	0
PF3D7_1222600	PF3D7_0718800	6.43308	PF3D7_1222600|PF3D7_0718800	-0.599412	0
PF3D7_1222600	PF3D7_1447300	6.42453	PF3D7_1222600|PF3D7_1447300	-0.132208	0
PF3D7_1222600	PF3D7_1301200	6.40761	PF3D7_1222600|PF3D7_1301200	0.42693	0
PF3D7_1222600	PF3D7_1009400	6.40599	PF3D7_1222600|PF3D7_1009400	0.546201	0
PF3D7_1222600	PF3D7_0403700	6.38704	PF3D7_1222600|PF3D7_0403700	-0.0682898	1
PF3D7_1222600	PF3D7_1428100	6.38421	PF3D7_1222600|PF3D7_1428100	0.565774	0
PF3D7_1222600	PF3D7_1031100	6.37451	PF3D7_1222600|PF3D7_1031100	0.43094	0
PF3D7_1222600	PF3D7_0624100	6.36501	PF3D7_1222600|PF3D7_0624100	-0.682503	0
PF3D7_1222600	PF3D7_1218300	6.34927	PF3D7_1222600|PF3D7_1218300	0.66538	0
PF3D7_1222600	PF3D7_1115300	6.34604	PF3D7_1222600|PF3D7_1115300	0.580317	0
PF3D7_1222600	PF3D7_1347600	6.33779	PF3D7_1222600|PF3D7_1347600	-0.641021	1
PF3D7_1222600	PF3D7_0112900	6.33656	PF3D7_1222600|PF3D7_0112900	0.640459	1
PF3D7_1222600	PF3D7_0926300	6.29306	PF3D7_1222600|PF3D7_0926300	-0.559592	0
PF3D7_1222600	PF3D7_1418000	6.26542	PF3D7_1222600|PF3D7_1418000	-0.424431	0
PF3D7_1222600	PF3D7_1339000	6.26156	PF3D7_1222600|PF3D7_1339000	-0.463886	0
PF3D7_1222600	PF3D7_0616500	6.25912	PF3D7_1222600|PF3D7_0616500	-0.651081	0
PF3D7_1222600	PF3D7_0808300	6.22791	PF3D7_1222600|PF3D7_0808300	0.048012	0
PF3D7_1222600	PF3D7_1467000	6.21842	PF3D7_1222600|PF3D7_1467000	-0.592548	0
PF3D7_1222600	PF3D7_0108600	6.21491	PF3D7_1222600|PF3D7_0108600	-0.731416	0
PF3D7_1222600	PF3D7_1321900	6.20221	PF3D7_1222600|PF3D7_1321900	0.752313	0
PF3D7_1222600	PF3D7_0914200	6.19846	PF3D7_1222600|PF3D7_0914200	0.502494	0
PF3D7_1222600	PF3D7_1454200	6.1939	PF3D7_1222600|PF3D7_1454200	0.685709	0
PF3D7_1222600	PF3D7_1008900	6.19108	PF3D7_1222600|PF3D7_1008900	0.310766	0
PF3D7_1222600	PF3D7_0504500	6.18856	PF3D7_1222600|PF3D7_0504500	-0.508259	0
PF3D7_1222600	PF3D7_0936800	6.18657	PF3D7_1222600|PF3D7_0936800	0.710667	0
PF3D7_1222600	PF3D7_1416100	6.18519	PF3D7_1222600|PF3D7_1416100	0.733445	0
PF3D7_1222600	PF3D7_0918100	6.15987	PF3D7_1222600|PF3D7_0918100	-0.323902	0
PF3D7_1222600	PF3D7_1402900	6.13843	PF3D7_1222600|PF3D7_1402900	0.431225	0
PF3D7_1222600	PF3D7_0424600	6.12275	PF3D7_1222600|PF3D7_0424600	0.775603	0
PF3D7_1222600	PF3D7_0629300	6.12137	PF3D7_1222600|PF3D7_0629300	0.385047	1
PF3D7_1222600	PF3D7_0519300	6.09884	PF3D7_1222600|PF3D7_0519300	-0.636635	0
PF3D7_1222600	PF3D7_1478000	6.07744	PF3D7_1222600|PF3D7_1478000	0.359366	0
PF3D7_1222600	PF3D7_1123700	6.07591	PF3D7_1222600|PF3D7_1123700	-0.697739	0
PF3D7_1222600	PF3D7_1331100	6.05566	PF3D7_1222600|PF3D7_1331100	0.64633	0
PF3D7_1222600	PF3D7_1007300	6.03491	PF3D7_1222600|PF3D7_1007300	0.187448	0
PF3D7_1222600	PF3D7_1138500	6.03311	PF3D7_1222600|PF3D7_1138500	0.671938	0
PF3D7_1222600	PF3D7_1333100	6.03301	PF3D7_1222600|PF3D7_1333100	-0.16016	0
PF3D7_1222600	PF3D7_1032000	6.02625	PF3D7_1222600|PF3D7_1032000	-0.783026	0
PF3D7_1222600	PF3D7_0922900	6.02467	PF3D7_1222600|PF3D7_0922900	-0.575115	0
PF3D7_1222600	PF3D7_1337800	6.01123	PF3D7_1222600|PF3D7_1337800	0.712157	0
PF3D7_1222600	PF3D7_1218100	5.99621	PF3D7_1222600|PF3D7_1218100	0.316398	0
PF3D7_1222600	PF3D7_0608400	5.99421	PF3D7_1222600|PF3D7_0608400	-0.665859	1
PF3D7_1222600	PF3D7_1018000	5.98887	PF3D7_1222600|PF3D7_1018000	-0.236129	0
PF3D7_1222600	PF3D7_1100100	5.98337	PF3D7_1222600|PF3D7_1100100	0.549976	1
PF3D7_1222600	PF3D7_1204000	5.98011	PF3D7_1222600|PF3D7_1204000	-0.594488	0
PF3D7_1222600	PF3D7_1473000	5.9733	PF3D7_1222600|PF3D7_1473000	-0.45055	0
PF3D7_1222600	PF3D7_1315000	5.95975	PF3D7_1222600|PF3D7_1315000	0.573663	0
PF3D7_1222600	PF3D7_1103500	5.94013	PF3D7_1222600|PF3D7_1103500	-0.536528	0
PF3D7_1222600	PF3D7_0417900	5.93801	PF3D7_1222600|PF3D7_0417900	-0.513179	0
PF3D7_1222600	PF3D7_1004800	5.93657	PF3D7_1222600|PF3D7_1004800	-0.275078	0
PF3D7_1222600	PF3D7_1201700	5.93483	PF3D7_1222600|PF3D7_1201700	-0.706769	0
PF3D7_1222600	PF3D7_0822600	5.92969	PF3D7_1222600|PF3D7_0822600	0.522269	0
PF3D7_1222600	PF3D7_0608600	5.9261	PF3D7_1222600|PF3D7_0608600	-0.684099	1
PF3D7_1222600	PF3D7_1132500	5.91943	PF3D7_1222600|PF3D7_1132500	-0.522982	0
PF3D7_1222600	PF3D7_0822200	5.91716	PF3D7_1222600|PF3D7_0822200	0.325195	0
PF3D7_1222600	PF3D7_0529100	5.89888	PF3D7_1222600|PF3D7_0529100	-0.411862	0
PF3D7_1222600	PF3D7_1025100	5.89306	PF3D7_1222600|PF3D7_1025100	0.119541	0
PF3D7_1222600	PF3D7_0609500	5.89271	PF3D7_1222600|PF3D7_0609500	-0.39172	0
PF3D7_1222600	PF3D7_1244700	5.88386	PF3D7_1222600|PF3D7_1244700	-0.246493	0
PF3D7_1222600	PF3D7_1128400	5.86606	PF3D7_1222600|PF3D7_1128400	-0.145348	0
PF3D7_1222600	PF3D7_1010100	5.8525	PF3D7_1222600|PF3D7_1010100	-0.129783	0
PF3D7_1222600	PF3D7_0315700	5.84133	PF3D7_1222600|PF3D7_0315700	-0.597819	0
PF3D7_1222600	PF3D7_1028100	5.80879	PF3D7_1222600|PF3D7_1028100	-0.642069	0
PF3D7_1222600	PF3D7_1226300	5.78781	PF3D7_1222600|PF3D7_1226300	0.614726	0
PF3D7_1222600	PF3D7_1353500	5.78033	PF3D7_1222600|PF3D7_1353500	-0.300525	0
PF3D7_1222600	PF3D7_0212700	5.76969	PF3D7_1222600|PF3D7_0212700	-0.628221	0
PF3D7_1222600	PF3D7_1212800	5.75725	PF3D7_1222600|PF3D7_1212800	-0.654593	0
PF3D7_1222600	PF3D7_0918700	5.75539	PF3D7_1222600|PF3D7_0918700	0.281052	1
PF3D7_1222600	PF3D7_1409500	5.73124	PF3D7_1222600|PF3D7_1409500	-0.209191	0
PF3D7_1222600	PF3D7_1418200	5.69832	PF3D7_1222600|PF3D7_1418200	-0.0421172	1
PF3D7_1222600	PF3D7_0920900	5.68149	PF3D7_1222600|PF3D7_0920900	0.438996	0
PF3D7_1222600	PF3D7_1428200	5.68013	PF3D7_1222600|PF3D7_1428200	0.702601	0
PF3D7_1222600	PF3D7_1306700	5.66641	PF3D7_1222600|PF3D7_1306700	-0.707566	0
PF3D7_1222600	PF3D7_0524100	5.66573	PF3D7_1222600|PF3D7_0524100	0.467279	0
PF3D7_1222600	PF3D7_0810700	5.63772	PF3D7_1222600|PF3D7_0810700	-0.123521	0
PF3D7_1222600	PF3D7_1363100	5.63677	PF3D7_1222600|PF3D7_1363100	0.282794	0
PF3D7_1222600	PF3D7_0623900	5.63458	PF3D7_1222600|PF3D7_0623900	-0.676799	0
PF3D7_1222600	PF3D7_0828800	5.6285	PF3D7_1222600|PF3D7_0828800	0.280806	0
PF3D7_1222600	PF3D7_1252900	5.61434	PF3D7_1222600|PF3D7_1252900	0.741374	1
PF3D7_1222600	PF3D7_1230700	5.61311	PF3D7_1222600|PF3D7_1230700	0.631551	0
PF3D7_1222600	PF3D7_0935600	5.60296	PF3D7_1222600|PF3D7_0935600	0.6293	0
PF3D7_1222600	PF3D7_1307200	5.59806	PF3D7_1222600|PF3D7_1307200	-0.387439	0
PF3D7_1222600	PF3D7_0925600	5.58588	PF3D7_1222600|PF3D7_0925600	-0.621121	0
PF3D7_1222600	PF3D7_1134400	5.56833	PF3D7_1222600|PF3D7_1134400	-0.682314	0
PF3D7_1222600	PF3D7_1201900	5.56546	PF3D7_1222600|PF3D7_1201900	0.108273	0
PF3D7_1222600	PF3D7_1427900	5.56422	PF3D7_1222600|PF3D7_1427900	-0.224058	0
PF3D7_1222600	PF3D7_1309800	5.55736	PF3D7_1222600|PF3D7_1309800	-0.641667	0
PF3D7_1222600	PF3D7_1214500	5.54683	PF3D7_1222600|PF3D7_1214500	-0.544901	0
PF3D7_1222600	PF3D7_1001200	5.53905	PF3D7_1222600|PF3D7_1001200	0.239512	0
PF3D7_1222600	PF3D7_1361100	5.53251	PF3D7_1222600|PF3D7_1361100	0.573498	0
PF3D7_1222600	PF3D7_1462000	5.51937	PF3D7_1222600|PF3D7_1462000	-0.695724	0
PF3D7_1222600	PF3D7_1369000	5.51077	PF3D7_1222600|PF3D7_1369000	0.448835	0
PF3D7_1222600	PF3D7_1027900	5.50455	PF3D7_1222600|PF3D7_1027900	-0.676911	0
PF3D7_1222600	PF3D7_0920700	5.48414	PF3D7_1222600|PF3D7_0920700	0.261625	0
PF3D7_1222600	PF3D7_1416600	5.48081	PF3D7_1222600|PF3D7_1416600	-0.0625418	1
PF3D7_1222600	PF3D7_0910800	5.46466	PF3D7_1222600|PF3D7_0910800	0.434212	0
PF3D7_1222600	PF3D7_0104200	5.46243	PF3D7_1222600|PF3D7_0104200	0.582149	0
PF3D7_1222600	PF3D7_1407600	5.4531	PF3D7_1222600|PF3D7_1407600	0.457301	0
PF3D7_1222600	PF3D7_1204200	5.43182	PF3D7_1222600|PF3D7_1204200	-0.628502	1
PF3D7_1222600	PF3D7_0728700	5.43115	PF3D7_1222600|PF3D7_0728700	-0.408397	0
PF3D7_1222600	PF3D7_0914000	5.42592	PF3D7_1222600|PF3D7_0914000	0.485734	0
PF3D7_1222600	PF3D7_1033800	5.42544	PF3D7_1222600|PF3D7_1033800	-0.599074	0
PF3D7_1222600	PF3D7_0718900	5.41028	PF3D7_1222600|PF3D7_0718900	-0.630649	0
PF3D7_1222600	PF3D7_0220000	5.41005	PF3D7_1222600|PF3D7_0220000	0.706036	1
PF3D7_1222600	PF3D7_0421300	5.4048	PF3D7_1222600|PF3D7_0421300	-0.293068	0
PF3D7_1222600	PF3D7_1139100	5.39708	PF3D7_1222600|PF3D7_1139100	0.738848	0
PF3D7_1222600	PF3D7_1041300	5.38402	PF3D7_1222600|PF3D7_1041300	0.643317	1
PF3D7_1222600	PF3D7_1102600	5.38221	PF3D7_1222600|PF3D7_1102600	0.591227	2
PF3D7_1222600	PF3D7_1461200	5.37763	PF3D7_1222600|PF3D7_1461200	-0.0960079	0
PF3D7_1222600	PF3D7_0725100	5.37145	PF3D7_1222600|PF3D7_0725100	0.756231	0
PF3D7_1222600	PF3D7_0107400	5.34306	PF3D7_1222600|PF3D7_0107400	-0.671588	0
PF3D7_1222600	PF3D7_1365000	5.32614	PF3D7_1222600|PF3D7_1365000	-0.298507	0
PF3D7_1222600	PF3D7_0202300	5.30796	PF3D7_1222600|PF3D7_0202300	0.616669	0
PF3D7_1222600	PF3D7_0629500	5.30572	PF3D7_1222600|PF3D7_0629500	0.732575	0
PF3D7_1222600	PF3D7_1201600	5.30046	PF3D7_1222600|PF3D7_1201600	-0.600653	0
PF3D7_1222600	PF3D7_1232100	5.2964	PF3D7_1222600|PF3D7_1232100	-0.373995	0
PF3D7_1222600	PF3D7_0704300	5.28794	PF3D7_1222600|PF3D7_0704300	0.226107	1
PF3D7_1222600	PF3D7_0618500	5.28512	PF3D7_1222600|PF3D7_0618500	-0.59694	0
PF3D7_1222600	PF3D7_0214300	5.27695	PF3D7_1222600|PF3D7_0214300	-0.0325774	2
PF3D7_1222600	PF3D7_1345900	5.27668	PF3D7_1222600|PF3D7_1345900	-0.75212	0
PF3D7_1222600	PF3D7_0309800	5.26166	PF3D7_1222600|PF3D7_0309800	-0.0919262	0
PF3D7_1222600	PF3D7_0712600	5.25743	PF3D7_1222600|PF3D7_0712600	-0.391391	1
PF3D7_1222600	PF3D7_1236000	5.23924	PF3D7_1222600|PF3D7_1236000	-0.744776	0
PF3D7_1222600	PF3D7_1237000	5.22698	PF3D7_1222600|PF3D7_1237000	-0.111486	1
PF3D7_1222600	PF3D7_0318400	5.21191	PF3D7_1222600|PF3D7_0318400	-0.525336	0
PF3D7_1222600	PF3D7_0902500	5.2055	PF3D7_1222600|PF3D7_0902500	0.773689	0
PF3D7_1222600	PF3D7_0405100	5.20313	PF3D7_1222600|PF3D7_0405100	0.546946	0
PF3D7_1222600	PF3D7_1330600	5.20017	PF3D7_1222600|PF3D7_1330600	-0.73965	0
PF3D7_1222600	PF3D7_1335900	5.19391	PF3D7_1222600|PF3D7_1335900	-0.579852	0
PF3D7_1222600	PF3D7_1127800	5.18401	PF3D7_1222600|PF3D7_1127800	0.602908	0
PF3D7_1222600	PF3D7_1027600	5.18129	PF3D7_1222600|PF3D7_1027600	-0.728498	0
PF3D7_1222600	PF3D7_1452800	5.16624	PF3D7_1222600|PF3D7_1452800	-0.696361	0
PF3D7_1222600	PF3D7_0904500	5.16584	PF3D7_1222600|PF3D7_0904500	-0.356048	1
PF3D7_1222600	PF3D7_0605200	5.15474	PF3D7_1222600|PF3D7_0605200	-0.68539	0
PF3D7_1222600	PF3D7_1431000	5.15432	PF3D7_1222600|PF3D7_1431000	-0.708671	0
PF3D7_1222600	PF3D7_0512000	5.14663	PF3D7_1222600|PF3D7_0512000	-0.483372	0
PF3D7_1222600	PF3D7_1351000	5.14426	PF3D7_1222600|PF3D7_1351000	0.743061	0
PF3D7_1222600	PF3D7_1038600	5.14235	PF3D7_1222600|PF3D7_1038600	0.159078	2
PF3D7_1222600	PF3D7_0731200	5.13652	PF3D7_1222600|PF3D7_0731200	0.702104	0
PF3D7_1222600	PF3D7_0616100	5.13587	PF3D7_1222600|PF3D7_0616100	-0.211563	0
PF3D7_1222600	PF3D7_1243100	5.12405	PF3D7_1222600|PF3D7_1243100	-0.368601	0
PF3D7_1222600	PF3D7_1133400	5.12206	PF3D7_1222600|PF3D7_1133400	0.584211	1
PF3D7_1222600	PF3D7_0722300	5.10346	PF3D7_1222600|PF3D7_0722300	0.448263	0
PF3D7_1222600	PF3D7_0930300	5.09783	PF3D7_1222600|PF3D7_0930300	0.608802	1
PF3D7_1222600	PF3D7_0829100	5.08597	PF3D7_1222600|PF3D7_0829100	-0.0423868	0
PF3D7_1222600	PF3D7_1470900	5.08475	PF3D7_1222600|PF3D7_1470900	-0.329594	1
PF3D7_1222600	PF3D7_0903500	5.0835	PF3D7_1222600|PF3D7_0903500	0.668416	0
PF3D7_1222600	PF3D7_1035500	5.06523	PF3D7_1222600|PF3D7_1035500	0.632681	0
PF3D7_1222600	PF3D7_0410500	5.05847	PF3D7_1222600|PF3D7_0410500	-0.532584	0
PF3D7_1222600	PF3D7_0202500	5.05822	PF3D7_1222600|PF3D7_0202500	0.792019	0
PF3D7_1222600	PF3D7_1224900	5.05068	PF3D7_1222600|PF3D7_1224900	-0.319002	0
PF3D7_1222600	PF3D7_0630100	5.02472	PF3D7_1222600|PF3D7_0630100	0.754528	0
PF3D7_1222600	PF3D7_1244900	5.00643	PF3D7_1222600|PF3D7_1244900	-0.610744	0
PF3D7_1222600	PF3D7_1415600	5.0002	PF3D7_1222600|PF3D7_1415600	0.00852782	0
PF3D7_1222600	PF3D7_1404300	4.99476	PF3D7_1222600|PF3D7_1404300	-0.522339	0
PF3D7_1222600	PF3D7_0713900	4.98211	PF3D7_1222600|PF3D7_0713900	0.70714	0
PF3D7_1222600	PF3D7_1476200	4.97866	PF3D7_1222600|PF3D7_1476200	-0.0791731	0
PF3D7_1222600	PF3D7_1218000	4.97122	PF3D7_1222600|PF3D7_1218000	0.158798	0
PF3D7_1222600	PF3D7_0518700	4.96508	PF3D7_1222600|PF3D7_0518700	-0.303734	0
PF3D7_1222600	PF3D7_1252600	4.95973	PF3D7_1222600|PF3D7_1252600	0.690459	1
PF3D7_1222600	PF3D7_1311800	4.95549	PF3D7_1222600|PF3D7_1311800	0.72536	0
PF3D7_1222600	PF3D7_1020000	4.94836	PF3D7_1222600|PF3D7_1020000	-0.353107	0
PF3D7_1222600	PF3D7_0803400	4.9339	PF3D7_1222600|PF3D7_0803400	-0.63301	0
PF3D7_1222600	PF3D7_1206500	4.93089	PF3D7_1222600|PF3D7_1206500	-0.263745	0
PF3D7_1222600	PF3D7_0628300	4.92881	PF3D7_1222600|PF3D7_0628300	0.545674	1
PF3D7_1222600	PF3D7_1223500	4.92684	PF3D7_1222600|PF3D7_1223500	0.668396	1
PF3D7_1222600	PF3D7_0201500	4.91625	PF3D7_1222600|PF3D7_0201500	0.553142	0
PF3D7_1222600	PF3D7_0610000	4.91203	PF3D7_1222600|PF3D7_0610000	-0.561387	1
PF3D7_1222600	PF3D7_1252800	4.90514	PF3D7_1222600|PF3D7_1252800	0.665073	0
PF3D7_1222600	PF3D7_0304300	4.90002	PF3D7_1222600|PF3D7_0304300	-0.0305454	0
PF3D7_1222600	PF3D7_0731300	4.89849	PF3D7_1222600|PF3D7_0731300	0.607522	0
PF3D7_1222600	PF3D7_1224000	4.8871	PF3D7_1222600|PF3D7_1224000	0.418392	0
PF3D7_1222600	PF3D7_0528500	4.88608	PF3D7_1222600|PF3D7_0528500	-0.635739	0
PF3D7_1222600	PF3D7_1225700	4.87713	PF3D7_1222600|PF3D7_1225700	0.659079	0
PF3D7_1222600	PF3D7_0929500	4.87332	PF3D7_1222600|PF3D7_0929500	-0.661254	0
PF3D7_1222600	PF3D7_1430800	4.86481	PF3D7_1222600|PF3D7_1430800	-0.341843	0
PF3D7_1222600	PF3D7_0305300	4.84585	PF3D7_1222600|PF3D7_0305300	0.77739	0
PF3D7_1222600	PF3D7_1478600	4.84083	PF3D7_1222600|PF3D7_1478600	0.662553	0
PF3D7_1222600	PF3D7_1461500	4.83431	PF3D7_1222600|PF3D7_1461500	-0.611328	0
PF3D7_1222600	PF3D7_0221200	4.83143	PF3D7_1222600|PF3D7_0221200	0.295183	0
PF3D7_1222600	PF3D7_1446900	4.82465	PF3D7_1222600|PF3D7_1446900	-0.369584	0
PF3D7_1222600	PF3D7_1357300	4.81968	PF3D7_1222600|PF3D7_1357300	-0.60694	0
PF3D7_1222600	PF3D7_1123000	4.81839	PF3D7_1222600|PF3D7_1123000	0.75584	1
PF3D7_1222600	PF3D7_1420600	4.81626	PF3D7_1222600|PF3D7_1420600	0.390133	1
PF3D7_1222600	PF3D7_1246000	4.81082	PF3D7_1222600|PF3D7_1246000	-0.457582	0
PF3D7_1222600	PF3D7_0727700	4.80538	PF3D7_1222600|PF3D7_0727700	0.145716	0
PF3D7_1222600	PF3D7_1211600	4.79085	PF3D7_1222600|PF3D7_1211600	0.336861	0
PF3D7_1222600	PF3D7_1307900	4.78876	PF3D7_1222600|PF3D7_1307900	0.193231	0
PF3D7_1222600	PF3D7_0205800	4.78608	PF3D7_1222600|PF3D7_0205800	-0.585964	0
PF3D7_1222600	PF3D7_0913700	4.78445	PF3D7_1222600|PF3D7_0913700	-0.415454	0
PF3D7_1222600	PF3D7_0937100	4.78097	PF3D7_1222600|PF3D7_0937100	0.255935	1
PF3D7_1222600	PF3D7_1478100	4.7694	PF3D7_1222600|PF3D7_1478100	0.399275	1
PF3D7_1222600	PF3D7_1452200	4.76738	PF3D7_1222600|PF3D7_1452200	-0.373118	0
PF3D7_1222600	PF3D7_1464600	4.75898	PF3D7_1222600|PF3D7_1464600	0.710314	1
PF3D7_1222600	PF3D7_1252500	4.75776	PF3D7_1222600|PF3D7_1252500	0.0604026	2
PF3D7_1222600	PF3D7_1432800	4.75507	PF3D7_1222600|PF3D7_1432800	0.186899	0
PF3D7_1222600	PF3D7_0520800	4.75251	PF3D7_1222600|PF3D7_0520800	0.423533	0
PF3D7_1222600	PF3D7_0407400	4.74972	PF3D7_1222600|PF3D7_0407400	-0.510504	0
PF3D7_1222600	PF3D7_1459300	4.72079	PF3D7_1222600|PF3D7_1459300	0.30694	0
PF3D7_1222600	PF3D7_1009900	4.71954	PF3D7_1222600|PF3D7_1009900	-0.251922	0
PF3D7_1222600	PF3D7_0221700	4.71853	PF3D7_1222600|PF3D7_0221700	0.771176	0
PF3D7_1222600	PF3D7_1117500	4.71138	PF3D7_1222600|PF3D7_1117500	0.308085	1
PF3D7_1222600	PF3D7_1002200	4.70788	PF3D7_1222600|PF3D7_1002200	0.657042	1
PF3D7_1222600	PF3D7_0630200	4.70529	PF3D7_1222600|PF3D7_0630200	-0.542866	0
PF3D7_1222600	PF3D7_1026500	4.69281	PF3D7_1222600|PF3D7_1026500	0.156108	0
PF3D7_1222600	PF3D7_1467900	4.68113	PF3D7_1222600|PF3D7_1467900	0.338466	0
PF3D7_1222600	PF3D7_0822500	4.66747	PF3D7_1222600|PF3D7_0822500	-0.525739	0
PF3D7_1222600	PF3D7_0800100	4.66481	PF3D7_1222600|PF3D7_0800100	0.549812	1
PF3D7_1222600	PF3D7_0205000	4.65954	PF3D7_1222600|PF3D7_0205000	-0.412576	0
PF3D7_1222600	PF3D7_1309400	4.65061	PF3D7_1222600|PF3D7_1309400	-0.604834	0
PF3D7_1222600	PF3D7_1319800	4.65001	PF3D7_1222600|PF3D7_1319800	-0.341096	0
PF3D7_1222600	PF3D7_0300200	4.64849	PF3D7_1222600|PF3D7_0300200	0.508993	0
PF3D7_1222600	PF3D7_0419000	4.64725	PF3D7_1222600|PF3D7_0419000	-0.701141	0
PF3D7_1222600	PF3D7_0832000	4.64083	PF3D7_1222600|PF3D7_0832000	0.196502	0
PF3D7_1222600	PF3D7_1349500	4.63398	PF3D7_1222600|PF3D7_1349500	0.621732	0
PF3D7_1222600	PF3D7_0911700	4.63315	PF3D7_1222600|PF3D7_0911700	0.261041	0
PF3D7_1222600	PF3D7_1331400	4.62129	PF3D7_1222600|PF3D7_1331400	-0.686585	0
PF3D7_1222600	PF3D7_1401100	4.61992	PF3D7_1222600|PF3D7_1401100	0.772103	0
PF3D7_1222600	PF3D7_0933000	4.61883	PF3D7_1222600|PF3D7_0933000	0.593136	0
PF3D7_1222600	PF3D7_1468200	4.61454	PF3D7_1222600|PF3D7_1468200	-0.159827	1
PF3D7_1222600	PF3D7_1107500	4.60782	PF3D7_1222600|PF3D7_1107500	-0.278908	0
PF3D7_1222600	PF3D7_1240400	4.60753	PF3D7_1222600|PF3D7_1240400	-0.302474	1
PF3D7_1222600	PF3D7_1334700	4.60467	PF3D7_1222600|PF3D7_1334700	0.743215	0
PF3D7_1222600	PF3D7_1367200	4.60336	PF3D7_1222600|PF3D7_1367200	-0.570159	0
PF3D7_1222600	PF3D7_0115100	4.58302	PF3D7_1222600|PF3D7_0115100	-0.504667	0
PF3D7_1222600	PF3D7_1216500	4.57713	PF3D7_1222600|PF3D7_1216500	-0.278677	0
PF3D7_1222600	PF3D7_0308300	4.57053	PF3D7_1222600|PF3D7_0308300	0.568624	0
PF3D7_1222600	PF3D7_0705600	4.5676	PF3D7_1222600|PF3D7_0705600	0.144037	0
PF3D7_1222600	PF3D7_1108200	4.54325	PF3D7_1222600|PF3D7_1108200	0.355433	0
PF3D7_1222600	PF3D7_0721400	4.52662	PF3D7_1222600|PF3D7_0721400	-0.137515	0
PF3D7_1222600	PF3D7_1411600	4.51173	PF3D7_1222600|PF3D7_1411600	-0.351784	0
PF3D7_1222600	PF3D7_1411200	4.50933	PF3D7_1222600|PF3D7_1411200	0.709077	0
PF3D7_1222600	PF3D7_0819500	4.50788	PF3D7_1222600|PF3D7_0819500	-0.478572	0
PF3D7_1222600	PF3D7_1357200	4.50623	PF3D7_1222600|PF3D7_1357200	-0.451493	0
PF3D7_1222600	PF3D7_0502200	4.50035	PF3D7_1222600|PF3D7_0502200	0.29212	0
PF3D7_1222600	PF3D7_0901900	4.48867	PF3D7_1222600|PF3D7_0901900	0.721972	0
PF3D7_1222600	PF3D7_0604900	4.48327	PF3D7_1222600|PF3D7_0604900	-0.549608	0
PF3D7_1222600	PF3D7_0420200	4.48281	PF3D7_1222600|PF3D7_0420200	-0.671982	1
PF3D7_1222600	PF3D7_0215400	4.48008	PF3D7_1222600|PF3D7_0215400	0.7092	1
PF3D7_1222600	PF3D7_0916800	4.47741	PF3D7_1222600|PF3D7_0916800	-0.17659	0
PF3D7_1222600	PF3D7_1408100	4.47678	PF3D7_1222600|PF3D7_1408100	0.401567	0
PF3D7_1222600	PF3D7_0624900	4.47347	PF3D7_1222600|PF3D7_0624900	-0.607328	0
PF3D7_1222600	PF3D7_1243700	4.46666	PF3D7_1222600|PF3D7_1243700	0.181599	1
PF3D7_1222600	PF3D7_1133800	4.45282	PF3D7_1222600|PF3D7_1133800	0.0528527	1
PF3D7_1222600	PF3D7_0915200	4.45009	PF3D7_1222600|PF3D7_0915200	-0.327752	0
PF3D7_1222600	PF3D7_1006300	4.44722	PF3D7_1222600|PF3D7_1006300	-0.665454	0
PF3D7_1222600	PF3D7_1311200	4.4472	PF3D7_1222600|PF3D7_1311200	-0.282747	0
PF3D7_1222600	PF3D7_0921100	4.44009	PF3D7_1222600|PF3D7_0921100	-0.32544	0
PF3D7_1222600	PF3D7_0523600	4.43035	PF3D7_1222600|PF3D7_0523600	-0.704287	0
PF3D7_1222600	PF3D7_1431800	4.42528	PF3D7_1222600|PF3D7_1431800	-0.141247	0
PF3D7_1222600	PF3D7_0724000	4.42133	PF3D7_1222600|PF3D7_0724000	0.197531	0
PF3D7_1222600	PF3D7_1238400	4.41224	PF3D7_1222600|PF3D7_1238400	-0.674078	0
PF3D7_1222600	PF3D7_1021200	4.41135	PF3D7_1222600|PF3D7_1021200	-0.627838	0
PF3D7_1222600	PF3D7_0811500	4.4094	PF3D7_1222600|PF3D7_0811500	0.698628	0
PF3D7_1222600	PF3D7_1409000	4.39607	PF3D7_1222600|PF3D7_1409000	0.551593	0
PF3D7_1222600	PF3D7_1359700	4.39383	PF3D7_1222600|PF3D7_1359700	0.193571	0
PF3D7_1222600	PF3D7_0912500	4.38979	PF3D7_1222600|PF3D7_0912500	0.240121	0
PF3D7_1222600	PF3D7_1365300	4.38457	PF3D7_1222600|PF3D7_1365300	0.692932	0
PF3D7_1222600	PF3D7_1128600	4.38365	PF3D7_1222600|PF3D7_1128600	-0.334492	0
PF3D7_1222600	PF3D7_1111700	4.38021	PF3D7_1222600|PF3D7_1111700	0.388377	0
PF3D7_1222600	PF3D7_0417400	4.37967	PF3D7_1222600|PF3D7_0417400	0.700151	0
PF3D7_1222600	PF3D7_0210500	4.36952	PF3D7_1222600|PF3D7_0210500	0.158808	0
PF3D7_1222600	PF3D7_1341100	4.36783	PF3D7_1222600|PF3D7_1341100	-0.482923	0
PF3D7_1222600	PF3D7_1334800	4.36469	PF3D7_1222600|PF3D7_1334800	0.504562	0
PF3D7_1222600	PF3D7_1368700	4.36114	PF3D7_1222600|PF3D7_1368700	-0.197882	0
PF3D7_1222600	PF3D7_0403800	4.33814	PF3D7_1222600|PF3D7_0403800	0.361382	0
PF3D7_1222600	PF3D7_1141700	4.33706	PF3D7_1222600|PF3D7_1141700	0.0976409	0
PF3D7_1222600	PF3D7_1146100	4.33583	PF3D7_1222600|PF3D7_1146100	-0.56457	0
PF3D7_1222600	PF3D7_1401200	4.33465	PF3D7_1222600|PF3D7_1401200	0.348665	0
PF3D7_1222600	PF3D7_0708000	4.33401	PF3D7_1222600|PF3D7_0708000	-0.533934	0
PF3D7_1222600	PF3D7_0714500	4.33358	PF3D7_1222600|PF3D7_0714500	0.102496	1
PF3D7_1222600	PF3D7_0937200	4.33223	PF3D7_1222600|PF3D7_0937200	0.444642	1
PF3D7_1222600	PF3D7_0726600	4.33024	PF3D7_1222600|PF3D7_0726600	-0.767715	1
PF3D7_1222600	PF3D7_1207800	4.32095	PF3D7_1222600|PF3D7_1207800	-0.569039	0
PF3D7_1222600	PF3D7_0824500	4.32061	PF3D7_1222600|PF3D7_0824500	-0.527541	0
PF3D7_1222600	PF3D7_0100200	4.29676	PF3D7_1222600|PF3D7_0100200	0.455214	0
PF3D7_1222600	PF3D7_1115700	4.29638	PF3D7_1222600|PF3D7_1115700	0.503837	0
PF3D7_1222600	PF3D7_0509600	4.29006	PF3D7_1222600|PF3D7_0509600	-0.638699	0
PF3D7_1222600	PF3D7_0621900	4.28776	PF3D7_1222600|PF3D7_0621900	0.708431	0
PF3D7_1222600	PF3D7_1149600	4.28659	PF3D7_1222600|PF3D7_1149600	0.735044	0
PF3D7_1222600	PF3D7_0621000	4.27706	PF3D7_1222600|PF3D7_0621000	0.283637	0
PF3D7_1222600	PF3D7_1428400	4.26556	PF3D7_1222600|PF3D7_1428400	-0.309377	0
PF3D7_1222600	PF3D7_0903400	4.26295	PF3D7_1222600|PF3D7_0903400	0.747621	0
PF3D7_1222600	PF3D7_1331500	4.25895	PF3D7_1222600|PF3D7_1331500	0.46735	0
PF3D7_1222600	PF3D7_1302100	4.25713	PF3D7_1222600|PF3D7_1302100	0.475242	2
PF3D7_1222600	PF3D7_0910300	4.25703	PF3D7_1222600|PF3D7_0910300	0.513893	0
PF3D7_1222600	PF3D7_1003200	4.23805	PF3D7_1222600|PF3D7_1003200	-0.676719	0
PF3D7_1222600	PF3D7_0218300	4.21355	PF3D7_1222600|PF3D7_0218300	-0.623089	0
PF3D7_1222600	PF3D7_1465700	4.2089	PF3D7_1222600|PF3D7_1465700	-0.598223	0
PF3D7_1222600	PF3D7_0800800	4.20252	PF3D7_1222600|PF3D7_0800800	0.616892	1
PF3D7_1222600	PF3D7_1404000	4.18616	PF3D7_1222600|PF3D7_1404000	-0.491621	0
PF3D7_1222600	PF3D7_1415000	4.18548	PF3D7_1222600|PF3D7_1415000	-0.576931	0
PF3D7_1222600	PF3D7_0729600	4.18442	PF3D7_1222600|PF3D7_0729600	-0.643379	0
PF3D7_1222600	PF3D7_1347000	4.16821	PF3D7_1222600|PF3D7_1347000	-0.720619	0
PF3D7_1222600	PF3D7_0215500	4.16798	PF3D7_1222600|PF3D7_0215500	0.5237	0
PF3D7_1222600	PF3D7_1129800	4.15807	PF3D7_1222600|PF3D7_1129800	0.0327362	1
PF3D7_1222600	PF3D7_0731600	4.15599	PF3D7_1222600|PF3D7_0731600	0.45347	0
PF3D7_1222600	PF3D7_0520700	4.15583	PF3D7_1222600|PF3D7_0520700	0.513434	0
PF3D7_1222600	PF3D7_1351900	4.15578	PF3D7_1222600|PF3D7_1351900	0.0108687	0
PF3D7_1222600	PF3D7_0911100	4.14969	PF3D7_1222600|PF3D7_0911100	0.182694	0
PF3D7_1222600	PF3D7_1367700	4.14612	PF3D7_1222600|PF3D7_1367700	0.707667	0
PF3D7_1222600	PF3D7_0613200	4.13861	PF3D7_1222600|PF3D7_0613200	-0.451366	0
PF3D7_1222600	PF3D7_0110000	4.1376	PF3D7_1222600|PF3D7_0110000	-0.526883	0
PF3D7_1222600	PF3D7_0504900	4.12601	PF3D7_1222600|PF3D7_0504900	-0.542696	0
PF3D7_1222600	PF3D7_0321200	4.12495	PF3D7_1222600|PF3D7_0321200	-0.663244	0
PF3D7_1222600	PF3D7_1129300	4.12148	PF3D7_1222600|PF3D7_1129300	0.36202	1
PF3D7_1222600	PF3D7_0604400	4.12012	PF3D7_1222600|PF3D7_0604400	-0.572707	0
PF3D7_1222600	PF3D7_0530800	4.11898	PF3D7_1222600|PF3D7_0530800	-0.576229	0
PF3D7_1222600	PF3D7_1425600	4.11672	PF3D7_1222600|PF3D7_1425600	-0.306113	0
PF3D7_1222600	PF3D7_1032900	4.10938	PF3D7_1222600|PF3D7_1032900	0.472628	0
PF3D7_1222600	PF3D7_1223700	4.10879	PF3D7_1222600|PF3D7_1223700	-0.13463	0
PF3D7_1222600	PF3D7_1103400	4.10854	PF3D7_1222600|PF3D7_1103400	-0.0156032	0
PF3D7_1222600	PF3D7_1025600	4.09778	PF3D7_1222600|PF3D7_1025600	-0.600359	0
PF3D7_1222600	PF3D7_1020900	4.09674	PF3D7_1222600|PF3D7_1020900	0.181875	0
PF3D7_1222600	PF3D7_1368400	4.09671	PF3D7_1222600|PF3D7_1368400	-0.172731	1
PF3D7_1222600	PF3D7_0322600	4.08422	PF3D7_1222600|PF3D7_0322600	-0.592197	0
PF3D7_1222600	PF3D7_0425100	4.0806	PF3D7_1222600|PF3D7_0425100	0.811284	0
PF3D7_1222600	PF3D7_0508300	4.08051	PF3D7_1222600|PF3D7_0508300	0.432816	1
PF3D7_1222600	PF3D7_1324200	4.07923	PF3D7_1222600|PF3D7_1324200	-0.183939	0
PF3D7_1222600	PF3D7_0301800	4.07109	PF3D7_1222600|PF3D7_0301800	0.685247	1
PF3D7_1222600	PF3D7_1417600	4.07002	PF3D7_1222600|PF3D7_1417600	0.748158	0
PF3D7_1222600	PF3D7_0925900	4.06281	PF3D7_1222600|PF3D7_0925900	0.689718	0
PF3D7_1222600	PF3D7_1251300	4.05119	PF3D7_1222600|PF3D7_1251300	-0.623519	0
PF3D7_1222600	PF3D7_1107800	4.0475	PF3D7_1222600|PF3D7_1107800	0.396607	1
PF3D7_1222600	PF3D7_1341900	4.04682	PF3D7_1222600|PF3D7_1341900	-0.222044	0
PF3D7_1222600	PF3D7_0708600	4.04632	PF3D7_1222600|PF3D7_0708600	-0.627493	0
PF3D7_1222600	PF3D7_1222000	4.041	PF3D7_1222600|PF3D7_1222000	-0.291347	0
PF3D7_1222600	PF3D7_1149200	4.03529	PF3D7_1222600|PF3D7_1149200	0.733198	0
PF3D7_1222600	PF3D7_1147200	4.02383	PF3D7_1222600|PF3D7_1147200	-0.326777	1
PF3D7_1222600	PF3D7_1233100	4.0227	PF3D7_1222600|PF3D7_1233100	-0.0771167	0
PF3D7_1222600	PF3D7_1353900	4.02021	PF3D7_1222600|PF3D7_1353900	0.199707	0
PF3D7_1222600	PF3D7_1346700	4.01275	PF3D7_1222600|PF3D7_1346700	-0.248865	0
PF3D7_1222600	PF3D7_1206800	3.99621	PF3D7_1222600|PF3D7_1206800	0.445032	0
PF3D7_1222600	PF3D7_0915300	3.98911	PF3D7_1222600|PF3D7_0915300	-0.107648	0
PF3D7_1222600	PF3D7_1203900	3.98507	PF3D7_1222600|PF3D7_1203900	-0.113496	1
PF3D7_1222600	PF3D7_1422900	3.98029	PF3D7_1222600|PF3D7_1422900	-0.167125	1
PF3D7_1222600	PF3D7_0205200	3.97688	PF3D7_1222600|PF3D7_0205200	-0.606554	0
PF3D7_1222600	PF3D7_0512400	3.97646	PF3D7_1222600|PF3D7_0512400	-0.113423	0
PF3D7_1222600	PF3D7_1344800	3.96247	PF3D7_1222600|PF3D7_1344800	-0.349059	0
PF3D7_1222600	PF3D7_1307400	3.96117	PF3D7_1222600|PF3D7_1307400	-0.577162	0
PF3D7_1222600	PF3D7_0313900	3.9568	PF3D7_1222600|PF3D7_0313900	-0.585193	0
PF3D7_1222600	PF3D7_0822000	3.95202	PF3D7_1222600|PF3D7_0822000	-0.622878	0
PF3D7_1222600	PF3D7_1104800	3.94323	PF3D7_1222600|PF3D7_1104800	-0.00871311	1
PF3D7_1222600	PF3D7_1452700	3.93872	PF3D7_1222600|PF3D7_1452700	-0.661811	0
PF3D7_1222600	PF3D7_1364300	3.93686	PF3D7_1222600|PF3D7_1364300	0.761753	0
PF3D7_1222600	PF3D7_0217400	3.92994	PF3D7_1222600|PF3D7_0217400	-0.536685	1
PF3D7_1222600	PF3D7_0725600	3.92972	PF3D7_1222600|PF3D7_0725600	-0.317133	1
PF3D7_1222600	PF3D7_1310800	3.92791	PF3D7_1222600|PF3D7_1310800	0.457585	1
PF3D7_1222600	PF3D7_0210800	3.90889	PF3D7_1222600|PF3D7_0210800	0.435002	0
PF3D7_1222600	PF3D7_1358600	3.88642	PF3D7_1222600|PF3D7_1358600	-0.444702	0
PF3D7_1222600	PF3D7_1420200	3.877	PF3D7_1222600|PF3D7_1420200	0.230907	0
PF3D7_1222600	PF3D7_0716600	3.87629	PF3D7_1222600|PF3D7_0716600	-0.57677	1
PF3D7_1222600	PF3D7_1471900	3.86047	PF3D7_1222600|PF3D7_1471900	-0.00329381	0
PF3D7_1222600	PF3D7_0402900	3.85996	PF3D7_1222600|PF3D7_0402900	0.679993	1
PF3D7_1222600	PF3D7_1030900	3.85905	PF3D7_1222600|PF3D7_1030900	-0.604328	0
PF3D7_1222600	PF3D7_0110100	3.85539	PF3D7_1222600|PF3D7_0110100	0.137741	0
PF3D7_1222600	PF3D7_1238000	3.84044	PF3D7_1222600|PF3D7_1238000	-0.411061	0
PF3D7_1222600	PF3D7_0518400	3.83503	PF3D7_1222600|PF3D7_0518400	-0.618289	0
PF3D7_1222600	PF3D7_0305500	3.82814	PF3D7_1222600|PF3D7_0305500	0.652927	0
PF3D7_1222600	PF3D7_1348200	3.82487	PF3D7_1222600|PF3D7_1348200	0.193492	0
PF3D7_1222600	PF3D7_1450700	3.81373	PF3D7_1222600|PF3D7_1450700	-0.261784	0
PF3D7_1222600	PF3D7_1420800	3.80823	PF3D7_1222600|PF3D7_1420800	-0.668392	0
PF3D7_1222600	PF3D7_0107700	3.8067	PF3D7_1222600|PF3D7_0107700	-0.542311	0
PF3D7_1222600	PF3D7_1320300	3.80318	PF3D7_1222600|PF3D7_1320300	0.311174	0
PF3D7_1222600	PF3D7_1023000	3.8002	PF3D7_1222600|PF3D7_1023000	0.198912	0
PF3D7_1222600	PF3D7_0203400	3.79985	PF3D7_1222600|PF3D7_0203400	-0.606167	0
PF3D7_1222600	PF3D7_1475900	3.79789	PF3D7_1222600|PF3D7_1475900	-0.506407	0
PF3D7_1222600	PF3D7_0108800	3.79755	PF3D7_1222600|PF3D7_0108800	-0.286209	0
PF3D7_1222600	PF3D7_0517400	3.7936	PF3D7_1222600|PF3D7_0517400	-0.354437	0
PF3D7_1222600	PF3D7_0905200	3.79241	PF3D7_1222600|PF3D7_0905200	0.699136	0
PF3D7_1222600	PF3D7_1326700	3.79219	PF3D7_1222600|PF3D7_1326700	0.261314	0
PF3D7_1222600	PF3D7_1203200	3.7918	PF3D7_1222600|PF3D7_1203200	-0.133202	0
PF3D7_1222600	PF3D7_0503600	3.79015	PF3D7_1222600|PF3D7_0503600	0.445626	0
PF3D7_1222600	PF3D7_1102700	3.77942	PF3D7_1222600|PF3D7_1102700	0.739038	1
PF3D7_1222600	PF3D7_1363000	3.77449	PF3D7_1222600|PF3D7_1363000	0.435709	0
PF3D7_1222600	PF3D7_1319600	3.76961	PF3D7_1222600|PF3D7_1319600	-0.358298	0
PF3D7_1222600	PF3D7_1038300	3.76141	PF3D7_1222600|PF3D7_1038300	-0.553461	0
PF3D7_1222600	PF3D7_1228900	3.75844	PF3D7_1222600|PF3D7_1228900	-0.340218	0
PF3D7_1222600	PF3D7_0605800	3.75468	PF3D7_1222600|PF3D7_0605800	0.25188	0
PF3D7_1222600	PF3D7_0922000	3.75179	PF3D7_1222600|PF3D7_0922000	-0.650699	1
PF3D7_1222600	PF3D7_0607100	3.74169	PF3D7_1222600|PF3D7_0607100	-0.502374	0
PF3D7_1222600	PF3D7_0626500	3.74081	PF3D7_1222600|PF3D7_0626500	-0.557306	0
PF3D7_1222600	PF3D7_0917100	3.73952	PF3D7_1222600|PF3D7_0917100	-0.254476	0
PF3D7_1222600	PF3D7_0906500	3.73856	PF3D7_1222600|PF3D7_0906500	0.391276	1
PF3D7_1222600	PF3D7_0318200	3.73665	PF3D7_1222600|PF3D7_0318200	0.606425	1
PF3D7_1222600	PF3D7_1454500	3.73363	PF3D7_1222600|PF3D7_1454500	0.239501	0
PF3D7_1222600	PF3D7_0220200	3.73279	PF3D7_1222600|PF3D7_0220200	0.605487	1
PF3D7_1222600	PF3D7_0209700	3.7266	PF3D7_1222600|PF3D7_0209700	0.0704432	0
PF3D7_1222600	PF3D7_1040200	3.72558	PF3D7_1222600|PF3D7_1040200	0.0357647	0
PF3D7_1222600	PF3D7_0611400	3.71783	PF3D7_1222600|PF3D7_0611400	0.538256	0
PF3D7_1222600	PF3D7_1149400	3.71486	PF3D7_1222600|PF3D7_1149400	0.287819	0
PF3D7_1222600	PF3D7_1200700	3.71305	PF3D7_1222600|PF3D7_1200700	0.767173	0
PF3D7_1222600	PF3D7_0721900	3.71134	PF3D7_1222600|PF3D7_0721900	-0.104343	0
PF3D7_1222600	PF3D7_1012100	3.70873	PF3D7_1222600|PF3D7_1012100	-0.535256	1
PF3D7_1222600	PF3D7_1250400	3.70178	PF3D7_1222600|PF3D7_1250400	-0.530767	0
PF3D7_1222600	PF3D7_0830600	3.70111	PF3D7_1222600|PF3D7_0830600	0.518563	0
PF3D7_1222600	PF3D7_1014300	3.6959	PF3D7_1222600|PF3D7_1014300	-0.582519	0
PF3D7_1222600	PF3D7_1478800	3.69014	PF3D7_1222600|PF3D7_1478800	0.732104	0
PF3D7_1222600	PF3D7_1208100	3.67795	PF3D7_1222600|PF3D7_1208100	0.753241	0
PF3D7_1222600	PF3D7_1437300	3.66917	PF3D7_1222600|PF3D7_1437300	0.348544	0
PF3D7_1222600	PF3D7_1319500	3.66363	PF3D7_1222600|PF3D7_1319500	0.137522	0
PF3D7_1222600	PF3D7_1005100	3.66161	PF3D7_1222600|PF3D7_1005100	0.439669	0
PF3D7_1222600	PF3D7_1323600	3.65847	PF3D7_1222600|PF3D7_1323600	-0.540009	0
PF3D7_1222600	PF3D7_1322400	3.65713	PF3D7_1222600|PF3D7_1322400	-0.340256	1
PF3D7_1222600	PF3D7_1448800	3.65224	PF3D7_1222600|PF3D7_1448800	-0.44303	0
PF3D7_1222600	PF3D7_0730400	3.65142	PF3D7_1222600|PF3D7_0730400	0.13538	0
PF3D7_1222600	PF3D7_1317900	3.65071	PF3D7_1222600|PF3D7_1317900	0.56027	0
PF3D7_1222600	PF3D7_0823900	3.6467	PF3D7_1222600|PF3D7_0823900	-0.315712	0
PF3D7_1222600	PF3D7_0912900	3.64394	PF3D7_1222600|PF3D7_0912900	0.4009	0
PF3D7_1222600	PF3D7_1225100	3.64105	PF3D7_1222600|PF3D7_1225100	0.140376	0
PF3D7_1222600	PF3D7_1144200	3.63784	PF3D7_1222600|PF3D7_1144200	-0.42074	0
PF3D7_1222600	PF3D7_0523400	3.63743	PF3D7_1222600|PF3D7_0523400	0.0107835	0
PF3D7_1222600	PF3D7_1406300	3.63646	PF3D7_1222600|PF3D7_1406300	0.520481	0
PF3D7_1222600	PF3D7_1368300	3.6355	PF3D7_1222600|PF3D7_1368300	-0.316336	1
PF3D7_1222600	PF3D7_0731700	3.63121	PF3D7_1222600|PF3D7_0731700	0.208217	0
PF3D7_1222600	PF3D7_0805500	3.63063	PF3D7_1222600|PF3D7_0805500	0.694946	0
PF3D7_1222600	PF3D7_0903700	3.6282	PF3D7_1222600|PF3D7_0903700	-0.532632	1
PF3D7_1222600	PF3D7_1469800	3.62695	PF3D7_1222600|PF3D7_1469800	-0.599587	0
PF3D7_1222600	PF3D7_1032100	3.62636	PF3D7_1222600|PF3D7_1032100	0.589519	0
PF3D7_1222600	PF3D7_1356900	3.61999	PF3D7_1222600|PF3D7_1356900	-0.485251	0
PF3D7_1222600	PF3D7_0417100	3.61761	PF3D7_1222600|PF3D7_0417100	-0.499065	0
PF3D7_1222600	PF3D7_1422400	3.61097	PF3D7_1222600|PF3D7_1422400	0.579839	0
PF3D7_1222600	PF3D7_1252700	3.6096	PF3D7_1222600|PF3D7_1252700	-0.0790214	1
PF3D7_1222600	PF3D7_1344000	3.60914	PF3D7_1222600|PF3D7_1344000	-0.686354	0
PF3D7_1222600	PF3D7_1302400	3.60534	PF3D7_1222600|PF3D7_1302400	-0.632424	0
PF3D7_1222600	PF3D7_1466200	3.60525	PF3D7_1222600|PF3D7_1466200	-0.0153812	2
PF3D7_1222600	PF3D7_0112200	3.60087	PF3D7_1222600|PF3D7_0112200	0.475424	0
PF3D7_1222600	PF3D7_1112000	3.59325	PF3D7_1222600|PF3D7_1112000	0.21556	0
PF3D7_1222600	PF3D7_1453400	3.59168	PF3D7_1222600|PF3D7_1453400	0.404123	0
PF3D7_1222600	PF3D7_0809500	3.58913	PF3D7_1222600|PF3D7_0809500	-0.223075	0
PF3D7_1222600	PF3D7_0816300	3.58866	PF3D7_1222600|PF3D7_0816300	-0.378465	0
PF3D7_1222600	PF3D7_1224400	3.5873	PF3D7_1222600|PF3D7_1224400	0.606984	0
PF3D7_1222600	PF3D7_0507500	3.58701	PF3D7_1222600|PF3D7_0507500	0.635754	1
PF3D7_1222600	PF3D7_0919200	3.58296	PF3D7_1222600|PF3D7_0919200	0.175342	0
PF3D7_1222600	PF3D7_1316200	3.57726	PF3D7_1222600|PF3D7_1316200	0.388435	0
PF3D7_1222600	PF3D7_0321800	3.57681	PF3D7_1222600|PF3D7_0321800	0.577382	0
PF3D7_1222600	PF3D7_1035400	3.57439	PF3D7_1222600|PF3D7_1035400	0.509612	0
PF3D7_1222600	PF3D7_0406900	3.5734	PF3D7_1222600|PF3D7_0406900	-0.498711	0
PF3D7_1222600	PF3D7_0213800	3.57166	PF3D7_1222600|PF3D7_0213800	-0.592127	0
PF3D7_1222600	PF3D7_1013000	3.55895	PF3D7_1222600|PF3D7_1013000	0.323612	0
PF3D7_1222600	PF3D7_1010800	3.55418	PF3D7_1222600|PF3D7_1010800	-0.697313	0
PF3D7_1222600	PF3D7_1414600	3.55001	PF3D7_1222600|PF3D7_1414600	0.0788604	0
PF3D7_1222600	PF3D7_1343800	3.54758	PF3D7_1222600|PF3D7_1343800	0.296448	0
PF3D7_1222600	PF3D7_1444900	3.54741	PF3D7_1222600|PF3D7_1444900	-0.411315	0
PF3D7_1222600	PF3D7_1465200	3.54007	PF3D7_1222600|PF3D7_1465200	0.50099	0
PF3D7_1222600	PF3D7_0626200	3.53934	PF3D7_1222600|PF3D7_0626200	0.540652	0
PF3D7_1222600	PF3D7_0611700	3.53831	PF3D7_1222600|PF3D7_0611700	0.18242	0
PF3D7_1222600	PF3D7_1366000	3.53723	PF3D7_1222600|PF3D7_1366000	0.466488	0
PF3D7_1222600	PF3D7_0503400	3.51663	PF3D7_1222600|PF3D7_0503400	0.285482	1
PF3D7_1222600	PF3D7_1367400	3.51039	PF3D7_1222600|PF3D7_1367400	0.52437	0
PF3D7_1222600	PF3D7_1200500	3.51005	PF3D7_1222600|PF3D7_1200500	0.458998	0
PF3D7_1222600	PF3D7_1333300	3.49716	PF3D7_1222600|PF3D7_1333300	0.089063	0
PF3D7_1222600	PF3D7_1015600	3.4954	PF3D7_1222600|PF3D7_1015600	-0.289431	0
PF3D7_1222600	PF3D7_1031000	3.49319	PF3D7_1222600|PF3D7_1031000	-0.534381	0
PF3D7_1222600	PF3D7_1347200	3.48138	PF3D7_1222600|PF3D7_1347200	0.569284	0
PF3D7_1222600	PF3D7_0526700	3.48113	PF3D7_1222600|PF3D7_0526700	-0.511684	0
PF3D7_1222600	PF3D7_1231000	3.48086	PF3D7_1222600|PF3D7_1231000	-0.524571	0
PF3D7_1222600	PF3D7_1132800	3.47673	PF3D7_1222600|PF3D7_1132800	0.435221	1
PF3D7_1222600	PF3D7_0513100	3.4693	PF3D7_1222600|PF3D7_0513100	-0.267939	0
PF3D7_1222600	PF3D7_1145300	3.46865	PF3D7_1222600|PF3D7_1145300	-0.268908	1
PF3D7_1222600	PF3D7_0711700	3.46773	PF3D7_1222600|PF3D7_0711700	-0.217647	0
PF3D7_1222600	PF3D7_1002000	3.46329	PF3D7_1222600|PF3D7_1002000	0.724919	0
PF3D7_1222600	PF3D7_1016800	3.46069	PF3D7_1222600|PF3D7_1016800	0.489191	0
PF3D7_1222600	PF3D7_1447200	3.45829	PF3D7_1222600|PF3D7_1447200	-0.22882	0
PF3D7_1222600	PF3D7_0515100	3.45181	PF3D7_1222600|PF3D7_0515100	-0.578233	0
PF3D7_1222600	PF3D7_1134900	3.45089	PF3D7_1222600|PF3D7_1134900	-0.582033	0
PF3D7_1222600	PF3D7_1325000	3.44946	PF3D7_1222600|PF3D7_1325000	0.300099	0
PF3D7_1222600	PF3D7_1201000	3.44568	PF3D7_1222600|PF3D7_1201000	0.258152	0
PF3D7_1222600	PF3D7_1366600	3.44447	PF3D7_1222600|PF3D7_1366600	0.456272	0
PF3D7_1222600	PF3D7_1106100	3.44294	PF3D7_1222600|PF3D7_1106100	-0.535377	0
PF3D7_1222600	PF3D7_0513800	3.43832	PF3D7_1222600|PF3D7_0513800	-0.72304	0
PF3D7_1222600	PF3D7_1334400	3.436	PF3D7_1222600|PF3D7_1334400	0.143929	0
PF3D7_1222600	PF3D7_1444500	3.43373	PF3D7_1222600|PF3D7_1444500	0.548006	0
PF3D7_1222600	PF3D7_1211000	3.43336	PF3D7_1222600|PF3D7_1211000	-0.496903	0
PF3D7_1222600	PF3D7_1133300	3.42879	PF3D7_1222600|PF3D7_1133300	0.368352	0
PF3D7_1222600	PF3D7_1118900	3.42634	PF3D7_1222600|PF3D7_1118900	-0.599329	0
PF3D7_1222600	PF3D7_0220500	3.42257	PF3D7_1222600|PF3D7_0220500	0.689912	1
PF3D7_1222600	PF3D7_1251000	3.42251	PF3D7_1222600|PF3D7_1251000	-0.522767	1
PF3D7_1222600	PF3D7_1107000	3.42097	PF3D7_1222600|PF3D7_1107000	-0.282841	0
PF3D7_1222600	PF3D7_1324100	3.42016	PF3D7_1222600|PF3D7_1324100	0.0198252	0
PF3D7_1222600	PF3D7_0501400	3.41855	PF3D7_1222600|PF3D7_0501400	0.603016	1
PF3D7_1222600	PF3D7_0722900	3.4155	PF3D7_1222600|PF3D7_0722900	-0.618557	0
PF3D7_1222600	PF3D7_1472800	3.41485	PF3D7_1222600|PF3D7_1472800	-0.707009	0
PF3D7_1222600	PF3D7_1104000	3.41428	PF3D7_1222600|PF3D7_1104000	0.528603	0
PF3D7_1222600	PF3D7_1034100	3.41232	PF3D7_1222600|PF3D7_1034100	-0.732752	0
PF3D7_1222600	PF3D7_1368600	3.41024	PF3D7_1222600|PF3D7_1368600	-0.101989	0
PF3D7_1222600	PF3D7_0322000	3.40927	PF3D7_1222600|PF3D7_0322000	0.460327	0
PF3D7_1222600	PF3D7_0414400	3.40854	PF3D7_1222600|PF3D7_0414400	-0.461116	0
PF3D7_1222600	PF3D7_0425200	3.4069	PF3D7_1222600|PF3D7_0425200	0.67573	0
PF3D7_1222600	PF3D7_0209000	3.40304	PF3D7_1222600|PF3D7_0209000	-0.332759	0
PF3D7_1222600	PF3D7_1423500	3.40178	PF3D7_1222600|PF3D7_1423500	0.20514	0
PF3D7_1222600	PF3D7_0423800	3.39772	PF3D7_1222600|PF3D7_0423800	0.56241	0
PF3D7_1222600	PF3D7_1474000	3.39746	PF3D7_1222600|PF3D7_1474000	0.00938878	2
PF3D7_1222600	PF3D7_1012000	3.39494	PF3D7_1222600|PF3D7_1012000	-0.491201	0
PF3D7_1222600	PF3D7_0717900	3.3885	PF3D7_1222600|PF3D7_0717900	-0.311349	0
PF3D7_1222600	PF3D7_0323000	3.38395	PF3D7_1222600|PF3D7_0323000	-0.262303	0
PF3D7_1222600	PF3D7_1149800	3.37651	PF3D7_1222600|PF3D7_1149800	0.29358	0
PF3D7_1222600	PF3D7_1362700	3.37465	PF3D7_1222600|PF3D7_1362700	-0.188663	0
PF3D7_1222600	PF3D7_1443500	3.36975	PF3D7_1222600|PF3D7_1443500	-0.457391	0
PF3D7_1222600	PF3D7_1001700	3.35431	PF3D7_1222600|PF3D7_1001700	0.514808	0
PF3D7_1222600	PF3D7_1003300	3.34618	PF3D7_1222600|PF3D7_1003300	0.605999	0
PF3D7_1222600	PF3D7_1026100	3.34466	PF3D7_1222600|PF3D7_1026100	-0.488237	0
PF3D7_1222600	PF3D7_0618200	3.34303	PF3D7_1222600|PF3D7_0618200	-0.139913	0
PF3D7_1222600	PF3D7_1139700	3.33894	PF3D7_1222600|PF3D7_1139700	0.414611	1
PF3D7_1222600	PF3D7_1220000	3.33774	PF3D7_1222600|PF3D7_1220000	-0.537174	0
PF3D7_1222600	PF3D7_0605100	3.33595	PF3D7_1222600|PF3D7_0605100	0.207973	0
PF3D7_1222600	PF3D7_0813200	3.33323	PF3D7_1222600|PF3D7_0813200	-0.216339	1
PF3D7_1222600	PF3D7_0729300	3.33169	PF3D7_1222600|PF3D7_0729300	0.600315	0
PF3D7_1222600	PF3D7_0601100	3.32321	PF3D7_1222600|PF3D7_0601100	0.612888	0
PF3D7_1222600	PF3D7_1220400	3.32314	PF3D7_1222600|PF3D7_1220400	0.10022	0
PF3D7_1222600	PF3D7_1463000	3.32124	PF3D7_1222600|PF3D7_1463000	-0.0951977	0
PF3D7_1222600	PF3D7_0911400	3.32113	PF3D7_1222600|PF3D7_0911400	0.542715	0
PF3D7_1222600	PF3D7_0831600	3.3201	PF3D7_1222600|PF3D7_0831600	0.477185	1
PF3D7_1222600	PF3D7_1334300	3.31908	PF3D7_1222600|PF3D7_1334300	-0.138576	0
PF3D7_1222600	PF3D7_0528200	3.31485	PF3D7_1222600|PF3D7_0528200	0.546111	0
PF3D7_1222600	PF3D7_1240000	3.31424	PF3D7_1222600|PF3D7_1240000	0.383075	0
PF3D7_1222600	PF3D7_1220300	3.30694	PF3D7_1222600|PF3D7_1220300	-0.0258506	0
PF3D7_1222600	PF3D7_1470700	3.30384	PF3D7_1222600|PF3D7_1470700	-0.185218	0
PF3D7_1222600	PF3D7_1210400	3.30177	PF3D7_1222600|PF3D7_1210400	0.643307	0
PF3D7_1222600	PF3D7_1440600	3.30059	PF3D7_1222600|PF3D7_1440600	-0.597381	0
PF3D7_1222600	PF3D7_1433500	3.2913	PF3D7_1222600|PF3D7_1433500	0.642554	1
PF3D7_1222600	PF3D7_1218500	3.29048	PF3D7_1222600|PF3D7_1218500	0.703375	0
PF3D7_1222600	PF3D7_1222400	3.28743	PF3D7_1222600|PF3D7_1222400	0.0137029	1
PF3D7_1222600	PF3D7_1314400	3.28652	PF3D7_1222600|PF3D7_1314400	-0.519366	0
PF3D7_1222600	PF3D7_0820900	3.28261	PF3D7_1222600|PF3D7_0820900	0.37371	0
PF3D7_1222600	PF3D7_1016100	3.2817	PF3D7_1222600|PF3D7_1016100	-0.383162	0
PF3D7_1222600	PF3D7_1331200	3.27665	PF3D7_1222600|PF3D7_1331200	0.47383	0
PF3D7_1222600	PF3D7_1001900	3.27516	PF3D7_1222600|PF3D7_1001900	0.706266	1
PF3D7_1222600	PF3D7_1030200	3.27136	PF3D7_1222600|PF3D7_1030200	-0.0639345	0
PF3D7_1222600	PF3D7_1426200	3.26716	PF3D7_1222600|PF3D7_1426200	0.404865	0
PF3D7_1222600	PF3D7_0703300	3.26339	PF3D7_1222600|PF3D7_0703300	-0.317342	0
PF3D7_1222600	PF3D7_1455600	3.26243	PF3D7_1222600|PF3D7_1455600	0.355086	0
PF3D7_1222600	PF3D7_1354200	3.26	PF3D7_1222600|PF3D7_1354200	-0.119313	0
PF3D7_1222600	PF3D7_1421300	3.24731	PF3D7_1222600|PF3D7_1421300	-0.580714	0
PF3D7_1222600	PF3D7_0501000	3.2459	PF3D7_1222600|PF3D7_0501000	0.48844	0
PF3D7_1222600	PF3D7_1231100	3.24366	PF3D7_1222600|PF3D7_1231100	0.316362	0
PF3D7_1222600	PF3D7_1110700	3.24047	PF3D7_1222600|PF3D7_1110700	-0.105149	0
PF3D7_1222600	PF3D7_1001400	3.2398	PF3D7_1222600|PF3D7_1001400	0.703836	0
PF3D7_1222600	PF3D7_0207200	3.23893	PF3D7_1222600|PF3D7_0207200	0.0746078	0
PF3D7_1222600	PF3D7_0907200	3.23568	PF3D7_1222600|PF3D7_0907200	0.53613	1
PF3D7_1222600	PF3D7_0511500	3.23501	PF3D7_1222600|PF3D7_0511500	0.701977	0
PF3D7_1222600	PF3D7_0816900	3.22847	PF3D7_1222600|PF3D7_0816900	-0.533504	0
PF3D7_1222600	PF3D7_0404700	3.22838	PF3D7_1222600|PF3D7_0404700	0.518501	0
PF3D7_1222600	PF3D7_0624300	3.22522	PF3D7_1222600|PF3D7_0624300	-0.657168	0
PF3D7_1222600	PF3D7_1105200	3.21422	PF3D7_1222600|PF3D7_1105200	-0.664626	1
PF3D7_1222600	PF3D7_1013700	3.20703	PF3D7_1222600|PF3D7_1013700	-0.657648	0
PF3D7_1222600	PF3D7_1443800	3.20434	PF3D7_1222600|PF3D7_1443800	-0.378874	0
PF3D7_1222600	PF3D7_0613900	3.19873	PF3D7_1222600|PF3D7_0613900	0.5323	0
PF3D7_1222600	PF3D7_1238700	3.19473	PF3D7_1222600|PF3D7_1238700	-0.529322	0
PF3D7_1222600	PF3D7_1443700	3.1881	PF3D7_1222600|PF3D7_1443700	-0.0231887	0
PF3D7_1222600	PF3D7_1477700	3.18764	PF3D7_1222600|PF3D7_1477700	-0.0439672	2
PF3D7_1222600	PF3D7_1334500	3.18543	PF3D7_1222600|PF3D7_1334500	-0.0865877	0
PF3D7_1222600	PF3D7_0626100	3.18371	PF3D7_1222600|PF3D7_0626100	-0.562856	1
PF3D7_1222600	PF3D7_1301400	3.18155	PF3D7_1222600|PF3D7_1301400	0.558256	0
PF3D7_1222600	PF3D7_0528700	3.18151	PF3D7_1222600|PF3D7_0528700	-0.12437	0
PF3D7_1222600	PF3D7_0111700	3.17755	PF3D7_1222600|PF3D7_0111700	0.374407	0
PF3D7_1222600	PF3D7_0916200	3.17437	PF3D7_1222600|PF3D7_0916200	-0.389123	0
PF3D7_1222600	PF3D7_1348700	3.17381	PF3D7_1222600|PF3D7_1348700	-0.476815	0
PF3D7_1222600	PF3D7_1422500	3.17366	PF3D7_1222600|PF3D7_1422500	-0.503949	0
PF3D7_1222600	PF3D7_0806900	3.1728	PF3D7_1222600|PF3D7_0806900	-0.332814	0
PF3D7_1222600	PF3D7_0920000	3.1626	PF3D7_1222600|PF3D7_0920000	-0.0727861	2
PF3D7_1222600	PF3D7_1010900	3.15893	PF3D7_1222600|PF3D7_1010900	-0.544289	0
PF3D7_1222600	PF3D7_1373000	3.15073	PF3D7_1222600|PF3D7_1373000	0.335602	1
PF3D7_1222600	PF3D7_1317400	3.14532	PF3D7_1222600|PF3D7_1317400	-0.381358	0
PF3D7_1222600	PF3D7_1020100	3.14521	PF3D7_1222600|PF3D7_1020100	-0.425785	0
PF3D7_1222600	PF3D7_0703000	3.14393	PF3D7_1222600|PF3D7_0703000	0.246414	0
PF3D7_1222600	PF3D7_0107800	3.13775	PF3D7_1222600|PF3D7_0107800	-0.14729	0
PF3D7_1222600	PF3D7_1367000	3.13679	PF3D7_1222600|PF3D7_1367000	-0.167799	1
PF3D7_1222600	PF3D7_1358700	3.13495	PF3D7_1222600|PF3D7_1358700	0.571929	1
PF3D7_1222600	PF3D7_1405500	3.13468	PF3D7_1222600|PF3D7_1405500	0.23117	0
PF3D7_1222600	PF3D7_1469100	3.13378	PF3D7_1222600|PF3D7_1469100	-0.214528	0
PF3D7_1222600	PF3D7_0528600	3.1331	PF3D7_1222600|PF3D7_0528600	0.0656022	1
PF3D7_1222600	PF3D7_1029700	3.13069	PF3D7_1222600|PF3D7_1029700	-0.476688	0
PF3D7_1222600	PF3D7_0932300	3.13031	PF3D7_1222600|PF3D7_0932300	-0.284681	0
PF3D7_1222600	PF3D7_0423900	3.12722	PF3D7_1222600|PF3D7_0423900	0.681511	0
PF3D7_1222600	PF3D7_0424900	3.12004	PF3D7_1222600|PF3D7_0424900	0.754767	0
PF3D7_1222600	PF3D7_1221900	3.11555	PF3D7_1222600|PF3D7_1221900	0.727933	0
PF3D7_1222600	PF3D7_0912600	3.11497	PF3D7_1222600|PF3D7_0912600	-0.522917	0
PF3D7_1222600	PF3D7_1118600	3.1049	PF3D7_1222600|PF3D7_1118600	0.330962	0
PF3D7_1222600	PF3D7_0630800	3.10352	PF3D7_1222600|PF3D7_0630800	-0.59301	0
PF3D7_1222600	PF3D7_0727000	3.09745	PF3D7_1222600|PF3D7_0727000	-0.592724	1
PF3D7_1222600	PF3D7_1455700	3.08878	PF3D7_1222600|PF3D7_1455700	-0.0671507	0
PF3D7_1222600	PF3D7_0617600	3.08487	PF3D7_1222600|PF3D7_0617600	0.308395	0
PF3D7_1222600	PF3D7_1200100	3.0848	PF3D7_1222600|PF3D7_1200100	0.337629	0
PF3D7_1222600	PF3D7_0807700	3.0791	PF3D7_1222600|PF3D7_0807700	0.30699	0
PF3D7_1222600	PF3D7_0814300	3.07619	PF3D7_1222600|PF3D7_0814300	0.675503	0
PF3D7_1222600	PF3D7_1105600	3.07148	PF3D7_1222600|PF3D7_1105600	0.689924	0
PF3D7_1222600	PF3D7_0927200	3.06537	PF3D7_1222600|PF3D7_0927200	-0.155274	0
PF3D7_1222600	PF3D7_1311100	3.06274	PF3D7_1222600|PF3D7_1311100	-0.338685	0
PF3D7_1222600	PF3D7_1253800	3.05706	PF3D7_1222600|PF3D7_1253800	0.557406	0
PF3D7_1222600	PF3D7_0521200	3.04878	PF3D7_1222600|PF3D7_0521200	-0.6568	1
PF3D7_1222600	PF3D7_0317800	3.04852	PF3D7_1222600|PF3D7_0317800	0.303514	0
PF3D7_1222600	PF3D7_0925500	3.03769	PF3D7_1222600|PF3D7_0925500	-0.548659	1
PF3D7_1222600	PF3D7_1337000	3.03707	PF3D7_1222600|PF3D7_1337000	-0.357025	0
PF3D7_1222600	PF3D7_0619200	3.03461	PF3D7_1222600|PF3D7_0619200	0.638494	1
PF3D7_1222600	PF3D7_1213200	3.02923	PF3D7_1222600|PF3D7_1213200	-0.173166	1
PF3D7_1222600	PF3D7_0730900	3.02517	PF3D7_1222600|PF3D7_0730900	0.687187	0
PF3D7_1222600	PF3D7_0936200	3.02217	PF3D7_1222600|PF3D7_0936200	-0.411356	1
PF3D7_1222600	PF3D7_1111300	3.01494	PF3D7_1222600|PF3D7_1111300	0.42463	0
PF3D7_1222600	PF3D7_0616800	3.01102	PF3D7_1222600|PF3D7_0616800	-0.363411	0
PF3D7_1222600	PF3D7_0306500	3.01007	PF3D7_1222600|PF3D7_0306500	-0.640052	1
PF3D7_1222600	PF3D7_1002500	3.00956	PF3D7_1222600|PF3D7_1002500	-0.0633822	0
PF3D7_1222600	PF3D7_0320600	3.00412	PF3D7_1222600|PF3D7_0320600	-0.720122	0
PF3D7_1222600	PF3D7_0213300	3.00368	PF3D7_1222600|PF3D7_0213300	-0.66326	0
PF3D7_1222600	PF3D7_0811600	2.99979	PF3D7_1222600|PF3D7_0811600	0.495356	0
PF3D7_1222600	PF3D7_1132000	2.99884	PF3D7_1222600|PF3D7_1132000	0.403542	0
PF3D7_1222600	PF3D7_1435200	2.98978	PF3D7_1222600|PF3D7_1435200	-0.427439	0
PF3D7_1222600	PF3D7_0305600	2.98711	PF3D7_1222600|PF3D7_0305600	-0.679083	0
PF3D7_1222600	PF3D7_0101800	2.98388	PF3D7_1222600|PF3D7_0101800	0.488994	0
PF3D7_1222600	PF3D7_0202800	2.98194	PF3D7_1222600|PF3D7_0202800	-0.577693	1
PF3D7_1222600	PF3D7_0802600	2.97698	PF3D7_1222600|PF3D7_0802600	0.296624	0
PF3D7_1222600	PF3D7_1113400	2.97422	PF3D7_1222600|PF3D7_1113400	0.517449	0
PF3D7_1222600	PF3D7_0829300	2.97346	PF3D7_1222600|PF3D7_0829300	-0.513731	1
PF3D7_1222600	PF3D7_1135600	2.9691	PF3D7_1222600|PF3D7_1135600	-0.709694	0
PF3D7_1222600	PF3D7_0726500	2.96862	PF3D7_1222600|PF3D7_0726500	0.487833	0
PF3D7_1222600	PF3D7_1321700	2.966	PF3D7_1222600|PF3D7_1321700	0.0990307	0
PF3D7_1222600	PF3D7_1130100	2.96562	PF3D7_1222600|PF3D7_1130100	0.0843303	0
PF3D7_1222600	PF3D7_1130400	2.9609	PF3D7_1222600|PF3D7_1130400	-0.0570733	0
PF3D7_1222600	PF3D7_1228000	2.95877	PF3D7_1222600|PF3D7_1228000	-0.453529	0
PF3D7_1222600	PF3D7_1436100	2.95569	PF3D7_1222600|PF3D7_1436100	0.50892	0
PF3D7_1222600	PF3D7_0302200	2.9499	PF3D7_1222600|PF3D7_0302200	0.433236	0
PF3D7_1222600	PF3D7_1251800	2.94792	PF3D7_1222600|PF3D7_1251800	0.29223	1
PF3D7_1222600	PF3D7_0319200	2.94486	PF3D7_1222600|PF3D7_0319200	0.39899	1
PF3D7_1222600	PF3D7_1129200	2.94256	PF3D7_1222600|PF3D7_1129200	0.533507	1
PF3D7_1222600	PF3D7_1017100	2.94004	PF3D7_1222600|PF3D7_1017100	0.39246	0
PF3D7_1222600	PF3D7_1302300	2.93851	PF3D7_1222600|PF3D7_1302300	0.60922	0
PF3D7_1222600	PF3D7_1372100	2.93543	PF3D7_1222600|PF3D7_1372100	-0.0453273	1
PF3D7_1222600	PF3D7_0613300	2.93314	PF3D7_1222600|PF3D7_0613300	0.445896	0
PF3D7_1222600	PF3D7_1467800	2.92587	PF3D7_1222600|PF3D7_1467800	-0.238639	0
PF3D7_1222600	PF3D7_1441400	2.91982	PF3D7_1222600|PF3D7_1441400	-0.397431	0
PF3D7_1222600	PF3D7_1116000	2.91624	PF3D7_1222600|PF3D7_1116000	0.365112	0
PF3D7_1222600	PF3D7_1127700	2.90897	PF3D7_1222600|PF3D7_1127700	-0.497401	1
PF3D7_1222600	PF3D7_1312900	2.90335	PF3D7_1222600|PF3D7_1312900	0.722646	0
PF3D7_1222600	PF3D7_1237300	2.89974	PF3D7_1222600|PF3D7_1237300	-0.590965	0
PF3D7_1222600	PF3D7_1477400	2.89948	PF3D7_1222600|PF3D7_1477400	0.1027	1
PF3D7_1222600	PF3D7_1025300	2.89434	PF3D7_1222600|PF3D7_1025300	0.193183	0
PF3D7_1222600	PF3D7_0629200	2.88949	PF3D7_1222600|PF3D7_0629200	0.160415	1
PF3D7_1222600	PF3D7_1138000	2.88549	PF3D7_1222600|PF3D7_1138000	0.0638688	0
PF3D7_1222600	PF3D7_1103800	2.88433	PF3D7_1222600|PF3D7_1103800	-0.0992286	0
PF3D7_1222600	PF3D7_1013100	2.87948	PF3D7_1222600|PF3D7_1013100	0.325523	0
PF3D7_1222600	PF3D7_0103700	2.87739	PF3D7_1222600|PF3D7_0103700	-0.198402	0
PF3D7_1222600	PF3D7_0320100	2.87702	PF3D7_1222600|PF3D7_0320100	-0.100388	0
PF3D7_1222600	PF3D7_1113900	2.87376	PF3D7_1222600|PF3D7_1113900	-0.579402	0
PF3D7_1222600	PF3D7_1454300	2.87197	PF3D7_1222600|PF3D7_1454300	-0.400213	0
PF3D7_1222600	PF3D7_1320400	2.87028	PF3D7_1222600|PF3D7_1320400	0.218794	0
PF3D7_1222600	PF3D7_0207100	2.87023	PF3D7_1222600|PF3D7_0207100	0.153254	0
PF3D7_1222600	PF3D7_1243400	2.86565	PF3D7_1222600|PF3D7_1243400	0.48361	1
PF3D7_1222600	PF3D7_0714300	2.86529	PF3D7_1222600|PF3D7_0714300	-0.0287635	1
PF3D7_1222600	PF3D7_0902800	2.86471	PF3D7_1222600|PF3D7_0902800	-0.23607	0
PF3D7_1222600	PF3D7_0607200	2.85091	PF3D7_1222600|PF3D7_0607200	-0.550813	0
PF3D7_1222600	PF3D7_1245400	2.84463	PF3D7_1222600|PF3D7_1245400	-0.68599	0
PF3D7_1222600	PF3D7_1359800	2.84325	PF3D7_1222600|PF3D7_1359800	-0.0164323	0
PF3D7_1222600	PF3D7_1134200	2.83893	PF3D7_1222600|PF3D7_1134200	0.721986	0
PF3D7_1222600	PF3D7_1230500	2.83885	PF3D7_1222600|PF3D7_1230500	0.447232	0
PF3D7_1222600	PF3D7_1426400	2.83701	PF3D7_1222600|PF3D7_1426400	-0.551215	0
PF3D7_1222600	PF3D7_0109500	2.83584	PF3D7_1222600|PF3D7_0109500	-0.163078	0
PF3D7_1222600	PF3D7_1410600	2.83214	PF3D7_1222600|PF3D7_1410600	0.529283	0
PF3D7_1222600	PF3D7_1441200	2.83077	PF3D7_1222600|PF3D7_1441200	0.400857	1
PF3D7_1222600	PF3D7_0112000	2.8289	PF3D7_1222600|PF3D7_0112000	0.425842	0
PF3D7_1222600	PF3D7_1032500	2.82729	PF3D7_1222600|PF3D7_1032500	-0.253118	0
PF3D7_1222600	PF3D7_0504200	2.81861	PF3D7_1222600|PF3D7_0504200	0.113342	0
PF3D7_1222600	PF3D7_0808700	2.80832	PF3D7_1222600|PF3D7_0808700	-0.466462	1
PF3D7_1222600	PF3D7_1014200	2.80477	PF3D7_1222600|PF3D7_1014200	-0.518547	0
PF3D7_1222600	PF3D7_1121600	2.80084	PF3D7_1222600|PF3D7_1121600	0.645415	0
PF3D7_1222600	PF3D7_0722500	2.79484	PF3D7_1222600|PF3D7_0722500	-0.235009	0
PF3D7_1222600	PF3D7_0829500	2.7921	PF3D7_1222600|PF3D7_0829500	-0.3908	0
PF3D7_1222600	PF3D7_0317000	2.78812	PF3D7_1222600|PF3D7_0317000	0.0247078	0
PF3D7_1222600	PF3D7_0309100	2.78598	PF3D7_1222600|PF3D7_0309100	-0.57532	0
PF3D7_1222600	PF3D7_1360800	2.78543	PF3D7_1222600|PF3D7_1360800	0.457816	0
PF3D7_1222600	PF3D7_0221800	2.77921	PF3D7_1222600|PF3D7_0221800	0.326936	0
PF3D7_1222600	PF3D7_1030700	2.77807	PF3D7_1222600|PF3D7_1030700	0.39598	1
PF3D7_1222600	PF3D7_1124400	2.77788	PF3D7_1222600|PF3D7_1124400	-0.200489	0
PF3D7_1222600	PF3D7_0510500	2.77536	PF3D7_1222600|PF3D7_0510500	0.260653	1
PF3D7_1222600	PF3D7_1412300	2.7721	PF3D7_1222600|PF3D7_1412300	0.266766	0
PF3D7_1222600	PF3D7_0901700	2.76913	PF3D7_1222600|PF3D7_0901700	0.428949	0
PF3D7_1222600	PF3D7_0526800	2.76909	PF3D7_1222600|PF3D7_0526800	0.0492119	0
PF3D7_1222600	PF3D7_0909500	2.76762	PF3D7_1222600|PF3D7_0909500	-0.360316	0
PF3D7_1222600	PF3D7_0919800	2.76009	PF3D7_1222600|PF3D7_0919800	0.00362742	0
PF3D7_1222600	PF3D7_0931300	2.7592	PF3D7_1222600|PF3D7_0931300	-0.0996294	0
PF3D7_1222600	PF3D7_1471600	2.75732	PF3D7_1222600|PF3D7_1471600	-0.48607	0
PF3D7_1222600	PF3D7_1140200	2.75396	PF3D7_1222600|PF3D7_1140200	-0.364485	1
PF3D7_1222600	PF3D7_0208300	2.74714	PF3D7_1222600|PF3D7_0208300	0.517191	0
PF3D7_1222600	PF3D7_0605400	2.74675	PF3D7_1222600|PF3D7_0605400	-0.463763	0
PF3D7_1222600	PF3D7_0321100	2.74646	PF3D7_1222600|PF3D7_0321100	0.339031	0
PF3D7_1222600	PF3D7_0722200	2.7372	PF3D7_1222600|PF3D7_0722200	0.369018	1
PF3D7_1222600	PF3D7_1327100	2.73551	PF3D7_1222600|PF3D7_1327100	-0.619607	0
PF3D7_1222600	PF3D7_1460000	2.73517	PF3D7_1222600|PF3D7_1460000	-0.11783	1
PF3D7_1222600	PF3D7_1305800	2.73451	PF3D7_1222600|PF3D7_1305800	-0.246877	0
PF3D7_1222600	PF3D7_0926700	2.73347	PF3D7_1222600|PF3D7_0926700	0.384611	0
PF3D7_1222600	PF3D7_1466600	2.73327	PF3D7_1222600|PF3D7_1466600	-0.403014	0
PF3D7_1222600	PF3D7_0709200	2.73321	PF3D7_1222600|PF3D7_0709200	-0.315546	0
PF3D7_1222600	PF3D7_1346800	2.73003	PF3D7_1222600|PF3D7_1346800	-0.270836	0
PF3D7_1222600	PF3D7_0316600	2.72986	PF3D7_1222600|PF3D7_0316600	0.389402	0
PF3D7_1222600	PF3D7_0720200	2.72789	PF3D7_1222600|PF3D7_0720200	-0.225632	0
PF3D7_1222600	PF3D7_0515600	2.72533	PF3D7_1222600|PF3D7_0515600	-0.460665	0
PF3D7_1222600	PF3D7_1018400	2.72418	PF3D7_1222600|PF3D7_1018400	-0.511122	0
PF3D7_1222600	PF3D7_0509400	2.71808	PF3D7_1222600|PF3D7_0509400	0.70437	0
PF3D7_1222600	PF3D7_1034200	2.71577	PF3D7_1222600|PF3D7_1034200	-0.590933	0
PF3D7_1222600	PF3D7_0705500	2.71547	PF3D7_1222600|PF3D7_0705500	0.622259	0
PF3D7_1222600	PF3D7_1369300	2.71439	PF3D7_1222600|PF3D7_1369300	-0.343408	0
PF3D7_1222600	PF3D7_0931800	2.71326	PF3D7_1222600|PF3D7_0931800	0.201125	0
PF3D7_1222600	PF3D7_1249200	2.71257	PF3D7_1222600|PF3D7_1249200	-0.676541	0
PF3D7_1222600	PF3D7_0600500	2.709	PF3D7_1222600|PF3D7_0600500	-0.228952	0
PF3D7_1222600	PF3D7_1203100	2.70629	PF3D7_1222600|PF3D7_1203100	-0.083051	0
PF3D7_1222600	PF3D7_0901800	2.70359	PF3D7_1222600|PF3D7_0901800	0.320805	0
PF3D7_1222600	PF3D7_1110800	2.7022	PF3D7_1222600|PF3D7_1110800	-0.567001	0
PF3D7_1222600	PF3D7_1232200	2.69948	PF3D7_1222600|PF3D7_1232200	-0.655087	0
PF3D7_1222600	PF3D7_0909900	2.69834	PF3D7_1222600|PF3D7_0909900	0.64243	0
PF3D7_1222600	PF3D7_1437600	2.69809	PF3D7_1222600|PF3D7_1437600	-0.432441	0
PF3D7_1222600	PF3D7_1448700	2.69612	PF3D7_1222600|PF3D7_1448700	-0.288443	0
PF3D7_1222600	PF3D7_1004100	2.69195	PF3D7_1222600|PF3D7_1004100	-0.197429	0
PF3D7_1222600	PF3D7_1404100	2.69158	PF3D7_1222600|PF3D7_1404100	0.0314689	0
PF3D7_1222600	PF3D7_1406900	2.68927	PF3D7_1222600|PF3D7_1406900	-0.509392	1
PF3D7_1222600	PF3D7_1467100	2.6842	PF3D7_1222600|PF3D7_1467100	0.457719	0
PF3D7_1222600	PF3D7_1016400	2.6837	PF3D7_1222600|PF3D7_1016400	0.523845	0
PF3D7_1222600	PF3D7_1200600	2.68106	PF3D7_1222600|PF3D7_1200600	0.6216	0
PF3D7_1222600	PF3D7_1039000	2.67788	PF3D7_1222600|PF3D7_1039000	0.603257	0
PF3D7_1222600	PF3D7_1242900	2.67611	PF3D7_1222600|PF3D7_1242900	-0.58143	0
PF3D7_1222600	PF3D7_0318100	2.67559	PF3D7_1222600|PF3D7_0318100	0.0408297	1
PF3D7_1222600	PF3D7_0510200	2.67208	PF3D7_1222600|PF3D7_0510200	0.38695	1
PF3D7_1222600	PF3D7_1121500	2.67152	PF3D7_1222600|PF3D7_1121500	-0.244721	0
PF3D7_1222600	PF3D7_0404500	2.67006	PF3D7_1222600|PF3D7_0404500	-0.127797	0
PF3D7_1222600	PF3D7_0700100	2.66937	PF3D7_1222600|PF3D7_0700100	0.32767	1
PF3D7_1222600	PF3D7_0628700	2.66422	PF3D7_1222600|PF3D7_0628700	0.225865	0
PF3D7_1222600	PF3D7_1113000	2.66214	PF3D7_1222600|PF3D7_1113000	0.195552	0
PF3D7_1222600	PF3D7_0303400	2.66059	PF3D7_1222600|PF3D7_0303400	0.0977709	1
PF3D7_1222600	PF3D7_1467200	2.65534	PF3D7_1222600|PF3D7_1467200	0.409215	0
PF3D7_1222600	PF3D7_0810100	2.65404	PF3D7_1222600|PF3D7_0810100	-0.557193	0
PF3D7_1222600	PF3D7_1250700	2.64907	PF3D7_1222600|PF3D7_1250700	0.111954	0
PF3D7_1222600	PF3D7_1463900	2.64904	PF3D7_1222600|PF3D7_1463900	0.453518	0
PF3D7_1222600	PF3D7_1350500	2.64842	PF3D7_1222600|PF3D7_1350500	0.624269	0
PF3D7_1222600	PF3D7_0715900	2.64212	PF3D7_1222600|PF3D7_0715900	-0.431701	0
PF3D7_1222600	PF3D7_0319000	2.63896	PF3D7_1222600|PF3D7_0319000	0.0425905	0
PF3D7_1222600	PF3D7_1474600	2.63884	PF3D7_1222600|PF3D7_1474600	0.508361	0
PF3D7_1222600	PF3D7_0412900	2.63707	PF3D7_1222600|PF3D7_0412900	-0.207764	0
PF3D7_1222600	PF3D7_0825800	2.63567	PF3D7_1222600|PF3D7_0825800	-0.559304	0
PF3D7_1222600	PF3D7_0501900	2.63281	PF3D7_1222600|PF3D7_0501900	0.206641	0
PF3D7_1222600	PF3D7_0732400	2.62833	PF3D7_1222600|PF3D7_0732400	0.126243	0
PF3D7_1222600	PF3D7_0316700	2.62725	PF3D7_1222600|PF3D7_0316700	-0.158142	0
PF3D7_1222600	PF3D7_0302600	2.62665	PF3D7_1222600|PF3D7_0302600	-0.110997	0
PF3D7_1222600	PF3D7_0935700	2.62345	PF3D7_1222600|PF3D7_0935700	0.367962	0
PF3D7_1222600	PF3D7_0728300	2.62254	PF3D7_1222600|PF3D7_0728300	-0.700869	0
PF3D7_1222600	PF3D7_1218900	2.62165	PF3D7_1222600|PF3D7_1218900	0.131415	0
PF3D7_1222600	PF3D7_0705000	2.61867	PF3D7_1222600|PF3D7_0705000	0.443024	0
PF3D7_1222600	PF3D7_0921600	2.61629	PF3D7_1222600|PF3D7_0921600	0.613592	0
PF3D7_1222600	PF3D7_0720800	2.61418	PF3D7_1222600|PF3D7_0720800	-0.452757	0
PF3D7_1222600	PF3D7_1140300	2.61214	PF3D7_1222600|PF3D7_1140300	-0.376635	1
PF3D7_1222600	PF3D7_0115400	2.61114	PF3D7_1222600|PF3D7_0115400	-0.0720723	0
PF3D7_1222600	PF3D7_0504300	2.61087	PF3D7_1222600|PF3D7_0504300	-0.657574	0
PF3D7_1222600	PF3D7_0211900	2.60716	PF3D7_1222600|PF3D7_0211900	-0.623905	0
PF3D7_1222600	PF3D7_0213600	2.60534	PF3D7_1222600|PF3D7_0213600	-0.493287	0
PF3D7_1222600	PF3D7_1227400	2.60435	PF3D7_1222600|PF3D7_1227400	0.57846	1
PF3D7_1222600	PF3D7_0627400	2.60129	PF3D7_1222600|PF3D7_0627400	-0.481519	0
PF3D7_1222600	PF3D7_0727500	2.6005	PF3D7_1222600|PF3D7_0727500	-0.0864031	0
PF3D7_1222600	PF3D7_1241200	2.59758	PF3D7_1222600|PF3D7_1241200	0.30945	0
PF3D7_1222600	PF3D7_0412400	2.59668	PF3D7_1222600|PF3D7_0412400	-0.293014	0
PF3D7_1222600	PF3D7_1253400	2.59498	PF3D7_1222600|PF3D7_1253400	0.223172	0
PF3D7_1222600	PF3D7_1329400	2.5932	PF3D7_1222600|PF3D7_1329400	-0.247722	1
PF3D7_1222600	PF3D7_1131000	2.5921	PF3D7_1222600|PF3D7_1131000	-0.456311	0
PF3D7_1222600	PF3D7_0806100	2.59088	PF3D7_1222600|PF3D7_0806100	0.435264	0
PF3D7_1222600	PF3D7_1459100	2.59007	PF3D7_1222600|PF3D7_1459100	-0.477037	0
PF3D7_1222600	PF3D7_0312400	2.58987	PF3D7_1222600|PF3D7_0312400	-0.589818	0
PF3D7_1222600	PF3D7_1231900	2.5898	PF3D7_1222600|PF3D7_1231900	-0.264022	0
PF3D7_1222600	PF3D7_1455300	2.58949	PF3D7_1222600|PF3D7_1455300	0.306501	0
PF3D7_1222600	PF3D7_1414900	2.58526	PF3D7_1222600|PF3D7_1414900	-0.395933	0
PF3D7_1222600	PF3D7_1470400	2.5843	PF3D7_1222600|PF3D7_1470400	-0.572453	0
PF3D7_1222600	PF3D7_0308700	2.58305	PF3D7_1222600|PF3D7_0308700	0.218307	0
PF3D7_1222600	PF3D7_1351100	2.5772	PF3D7_1222600|PF3D7_1351100	0.252675	0
PF3D7_1222600	PF3D7_1341700	2.57571	PF3D7_1222600|PF3D7_1341700	-0.441573	0
PF3D7_1222600	PF3D7_1302500	2.57543	PF3D7_1222600|PF3D7_1302500	0.0844457	0
PF3D7_1222600	PF3D7_0503200	2.56676	PF3D7_1222600|PF3D7_0503200	-0.614339	1
PF3D7_1222600	PF3D7_0908800	2.56516	PF3D7_1222600|PF3D7_0908800	0.551093	0
PF3D7_1222600	PF3D7_0527200	2.56479	PF3D7_1222600|PF3D7_0527200	0.335203	0
PF3D7_1222600	PF3D7_0516500	2.56197	PF3D7_1222600|PF3D7_0516500	-0.624642	0
PF3D7_1222600	PF3D7_1303600	2.55983	PF3D7_1222600|PF3D7_1303600	-0.218366	0
PF3D7_1222600	PF3D7_1327000	2.55919	PF3D7_1222600|PF3D7_1327000	0.183675	0
PF3D7_1222600	PF3D7_1346100	2.55829	PF3D7_1222600|PF3D7_1346100	0.228392	0
PF3D7_1222600	PF3D7_1363800	2.55634	PF3D7_1222600|PF3D7_1363800	-0.565092	0
PF3D7_1222600	PF3D7_0827900	2.54919	PF3D7_1222600|PF3D7_0827900	0.205636	0
PF3D7_1222600	PF3D7_0507700	2.54801	PF3D7_1222600|PF3D7_0507700	0.00230182	0
PF3D7_1222600	PF3D7_1423200	2.54623	PF3D7_1222600|PF3D7_1423200	-0.0814453	0
PF3D7_1222600	PF3D7_1003600	2.54537	PF3D7_1222600|PF3D7_1003600	0.140355	0
PF3D7_1222600	PF3D7_0936100	2.53651	PF3D7_1222600|PF3D7_0936100	0.457671	2
PF3D7_1222600	PF3D7_0107600	2.53313	PF3D7_1222600|PF3D7_0107600	-0.374876	0
PF3D7_1222600	PF3D7_1320600	2.53222	PF3D7_1222600|PF3D7_1320600	0.32981	0
PF3D7_1222600	PF3D7_0606400	2.53123	PF3D7_1222600|PF3D7_0606400	-0.553548	0
PF3D7_1222600	PF3D7_0824600	2.52909	PF3D7_1222600|PF3D7_0824600	0.141313	0
PF3D7_1222600	PF3D7_1119700	2.52195	PF3D7_1222600|PF3D7_1119700	0.139722	0
PF3D7_1222600	PF3D7_0905100	2.52147	PF3D7_1222600|PF3D7_0905100	0.530046	0
PF3D7_1222600	PF3D7_0920400	2.51954	PF3D7_1222600|PF3D7_0920400	0.0637691	0
PF3D7_1222600	PF3D7_0801700	2.51417	PF3D7_1222600|PF3D7_0801700	0.198849	0
PF3D7_1222600	PF3D7_0807100	2.51256	PF3D7_1222600|PF3D7_0807100	0.599706	0
PF3D7_1222600	PF3D7_0715700	2.50907	PF3D7_1222600|PF3D7_0715700	-0.628671	0
PF3D7_1222600	PF3D7_1364900	2.50672	PF3D7_1222600|PF3D7_1364900	0.0659226	0
PF3D7_1222600	PF3D7_1326100	2.50134	PF3D7_1222600|PF3D7_1326100	0.361073	0
PF3D7_1222600	PF3D7_0924200	2.49782	PF3D7_1222600|PF3D7_0924200	0.212037	0
PF3D7_1222600	PF3D7_1233900	2.4966	PF3D7_1222600|PF3D7_1233900	0.123197	0
PF3D7_1222600	PF3D7_0816100	2.496	PF3D7_1222600|PF3D7_0816100	0.558157	0
PF3D7_1222600	PF3D7_0813000	2.49438	PF3D7_1222600|PF3D7_0813000	0.572732	0
PF3D7_1222600	PF3D7_1365200	2.49351	PF3D7_1222600|PF3D7_1365200	-0.0882627	0
PF3D7_1222600	PF3D7_0913900	2.48804	PF3D7_1222600|PF3D7_0913900	0.205844	0
PF3D7_1222600	PF3D7_1206100	2.48796	PF3D7_1222600|PF3D7_1206100	-0.410526	0
PF3D7_1222600	PF3D7_1433200	2.4862	PF3D7_1222600|PF3D7_1433200	-0.352235	0
PF3D7_1222600	PF3D7_1202800	2.48491	PF3D7_1222600|PF3D7_1202800	-0.188248	0
PF3D7_1222600	PF3D7_1012600	2.48482	PF3D7_1222600|PF3D7_1012600	0.636989	0
PF3D7_1222600	PF3D7_1301700	2.48119	PF3D7_1222600|PF3D7_1301700	0.662176	1
PF3D7_1222600	PF3D7_0727300	2.48067	PF3D7_1222600|PF3D7_0727300	0.460791	0
PF3D7_1222600	PF3D7_1404800	2.47688	PF3D7_1222600|PF3D7_1404800	0.693922	0
PF3D7_1222600	PF3D7_0512300	2.47676	PF3D7_1222600|PF3D7_0512300	0.280672	0
PF3D7_1222600	PF3D7_0320400	2.46712	PF3D7_1222600|PF3D7_0320400	-0.176357	1
PF3D7_1222600	PF3D7_1436400	2.46621	PF3D7_1222600|PF3D7_1436400	0.300966	0
PF3D7_1222600	PF3D7_1016500	2.46558	PF3D7_1222600|PF3D7_1016500	0.400163	1
PF3D7_1222600	PF3D7_1427100	2.46462	PF3D7_1222600|PF3D7_1427100	0.26238	0
PF3D7_1222600	PF3D7_0525800	2.46374	PF3D7_1222600|PF3D7_0525800	0.487597	1
PF3D7_1222600	PF3D7_0512800	2.46296	PF3D7_1222600|PF3D7_0512800	-0.193081	0
PF3D7_1222600	PF3D7_0601300	2.45916	PF3D7_1222600|PF3D7_0601300	-0.00497995	0
PF3D7_1222600	PF3D7_0720500	2.45405	PF3D7_1222600|PF3D7_0720500	-0.486857	1
PF3D7_1222600	PF3D7_0821200	2.45202	PF3D7_1222600|PF3D7_0821200	0.122828	0
PF3D7_1222600	PF3D7_0609100	2.45124	PF3D7_1222600|PF3D7_0609100	-0.0554904	0
PF3D7_1222600	PF3D7_0217800	2.44775	PF3D7_1222600|PF3D7_0217800	0.291355	0
PF3D7_1222600	PF3D7_1469700	2.44298	PF3D7_1222600|PF3D7_1469700	-0.720016	0
PF3D7_1222600	PF3D7_0523000	2.44141	PF3D7_1222600|PF3D7_0523000	0.623487	0
PF3D7_1222600	PF3D7_0821800	2.43981	PF3D7_1222600|PF3D7_0821800	-0.230214	0
PF3D7_1222600	PF3D7_0513300	2.43851	PF3D7_1222600|PF3D7_0513300	0.451424	0
PF3D7_1222600	PF3D7_1027500	2.43769	PF3D7_1222600|PF3D7_1027500	-0.0832626	0
PF3D7_1222600	PF3D7_1227000	2.43098	PF3D7_1222600|PF3D7_1227000	-0.216986	0
PF3D7_1222600	PF3D7_1009000	2.42986	PF3D7_1222600|PF3D7_1009000	0.531144	0
PF3D7_1222600	PF3D7_0520300	2.42781	PF3D7_1222600|PF3D7_0520300	0.00160836	0
PF3D7_1222600	PF3D7_1208500	2.42683	PF3D7_1222600|PF3D7_1208500	0.122618	0
PF3D7_1222600	PF3D7_0720700	2.42519	PF3D7_1222600|PF3D7_0720700	0.466476	1
PF3D7_1222600	PF3D7_0531600	2.42359	PF3D7_1222600|PF3D7_0531600	0.386245	1
PF3D7_1222600	PF3D7_0115000	2.42101	PF3D7_1222600|PF3D7_0115000	-0.154934	0
PF3D7_1222600	PF3D7_1448200	2.41874	PF3D7_1222600|PF3D7_1448200	-0.537368	0
PF3D7_1222600	PF3D7_1013600	2.4176	PF3D7_1222600|PF3D7_1013600	-0.102204	0
PF3D7_1222600	PF3D7_0904000	2.41706	PF3D7_1222600|PF3D7_0904000	-0.113966	0
PF3D7_1222600	PF3D7_0217500	2.41677	PF3D7_1222600|PF3D7_0217500	0.105567	1
PF3D7_1222600	PF3D7_0301100	2.41651	PF3D7_1222600|PF3D7_0301100	0.319417	0
PF3D7_1222600	PF3D7_0412700	2.40501	PF3D7_1222600|PF3D7_0412700	-0.156801	0
PF3D7_1222600	PF3D7_1213600	2.4041	PF3D7_1222600|PF3D7_1213600	-0.616364	0
PF3D7_1222600	PF3D7_0511100	2.40318	PF3D7_1222600|PF3D7_0511100	-0.279994	0
PF3D7_1222600	PF3D7_0610800	2.40031	PF3D7_1222600|PF3D7_0610800	0.679214	0
PF3D7_1222600	PF3D7_1137300	2.39949	PF3D7_1222600|PF3D7_1137300	0.517557	0
PF3D7_1222600	PF3D7_1026900	2.39847	PF3D7_1222600|PF3D7_1026900	-0.586132	0
PF3D7_1222600	PF3D7_1108600	2.39801	PF3D7_1222600|PF3D7_1108600	-0.0162371	0
PF3D7_1222600	PF3D7_1457500	2.39651	PF3D7_1222600|PF3D7_1457500	-0.436522	0
PF3D7_1222600	PF3D7_1464300	2.3964	PF3D7_1222600|PF3D7_1464300	-0.498968	0
PF3D7_1222600	PF3D7_0914500	2.39438	PF3D7_1222600|PF3D7_0914500	0.00843231	0
PF3D7_1222600	PF3D7_0425500	2.39047	PF3D7_1222600|PF3D7_0425500	0.168811	0
PF3D7_1222600	PF3D7_0917300	2.3904	PF3D7_1222600|PF3D7_0917300	0.457285	0
PF3D7_1222600	PF3D7_0606700	2.38798	PF3D7_1222600|PF3D7_0606700	0.636963	1
PF3D7_1222600	PF3D7_1421000	2.38783	PF3D7_1222600|PF3D7_1421000	-0.471179	0
PF3D7_1222600	PF3D7_0921500	2.38629	PF3D7_1222600|PF3D7_0921500	0.0538632	1
PF3D7_1222600	PF3D7_1470100	2.38342	PF3D7_1222600|PF3D7_1470100	-0.195333	0
PF3D7_1222600	PF3D7_1419200	2.38184	PF3D7_1222600|PF3D7_1419200	-0.150922	0
PF3D7_1222600	PF3D7_1200400	2.37948	PF3D7_1222600|PF3D7_1200400	-0.236405	0
PF3D7_1222600	PF3D7_1313000	2.37511	PF3D7_1222600|PF3D7_1313000	-0.393831	0
PF3D7_1222600	PF3D7_1011400	2.37452	PF3D7_1222600|PF3D7_1011400	0.0415464	0
PF3D7_1222600	PF3D7_1356800	2.3726	PF3D7_1222600|PF3D7_1356800	0.137935	1
PF3D7_1222600	PF3D7_0615400	2.37242	PF3D7_1222600|PF3D7_0615400	0.500538	1
PF3D7_1222600	PF3D7_0805300	2.3718	PF3D7_1222600|PF3D7_0805300	-0.0676438	0
PF3D7_1222600	PF3D7_0408700	2.37147	PF3D7_1222600|PF3D7_0408700	-0.565668	0
PF3D7_1222600	PF3D7_1231200	2.37102	PF3D7_1222600|PF3D7_1231200	0.03876	0
PF3D7_1222600	PF3D7_1215100	2.36621	PF3D7_1222600|PF3D7_1215100	-0.22684	1
PF3D7_1222600	PF3D7_1038400	2.35971	PF3D7_1222600|PF3D7_1038400	-0.346641	0
PF3D7_1222600	PF3D7_0629000	2.35839	PF3D7_1222600|PF3D7_0629000	0.187817	1
PF3D7_1222600	PF3D7_0602200	2.35762	PF3D7_1222600|PF3D7_0602200	0.335963	1
PF3D7_1222600	PF3D7_1308200	2.35661	PF3D7_1222600|PF3D7_1308200	0.735939	0
PF3D7_1222600	PF3D7_1101100	2.34879	PF3D7_1222600|PF3D7_1101100	0.315121	1
PF3D7_1222600	PF3D7_1336100	2.34831	PF3D7_1222600|PF3D7_1336100	-0.66054	0
PF3D7_1222600	PF3D7_1457800	2.34656	PF3D7_1222600|PF3D7_1457800	-0.686757	0
PF3D7_1222600	PF3D7_1318300	2.3452	PF3D7_1222600|PF3D7_1318300	-0.440002	1
PF3D7_1222600	PF3D7_1147000	2.34299	PF3D7_1222600|PF3D7_1147000	0.0924785	1
PF3D7_1222600	PF3D7_1426600	2.34002	PF3D7_1222600|PF3D7_1426600	-0.0669695	0
PF3D7_1222600	PF3D7_1112200	2.3364	PF3D7_1222600|PF3D7_1112200	-0.317774	0
PF3D7_1222600	PF3D7_0917200	2.33389	PF3D7_1222600|PF3D7_0917200	-0.541079	0
PF3D7_1222600	PF3D7_0113400	2.3328	PF3D7_1222600|PF3D7_0113400	0.175227	2
PF3D7_1222600	PF3D7_0608100	2.32778	PF3D7_1222600|PF3D7_0608100	0.0387003	0
PF3D7_1222600	PF3D7_1121000	2.3257	PF3D7_1222600|PF3D7_1121000	-0.665699	0
PF3D7_1222600	PF3D7_1118300	2.32397	PF3D7_1222600|PF3D7_1118300	0.748848	1
PF3D7_1222600	PF3D7_1476700	2.32388	PF3D7_1222600|PF3D7_1476700	-0.560118	1
PF3D7_1222600	PF3D7_0614400	2.32273	PF3D7_1222600|PF3D7_0614400	0.108084	0
PF3D7_1222600	PF3D7_0724100	2.31624	PF3D7_1222600|PF3D7_0724100	-0.257522	0
PF3D7_1222600	PF3D7_0519600	2.3147	PF3D7_1222600|PF3D7_0519600	0.554798	0
PF3D7_1222600	PF3D7_0823400	2.31153	PF3D7_1222600|PF3D7_0823400	-0.53703	0
PF3D7_1222600	PF3D7_0922100	2.31042	PF3D7_1222600|PF3D7_0922100	0.571967	1
PF3D7_1222600	PF3D7_0504000	2.30892	PF3D7_1222600|PF3D7_0504000	0.412492	0
PF3D7_1222600	PF3D7_0626900	2.30765	PF3D7_1222600|PF3D7_0626900	-0.467583	0
PF3D7_1222600	PF3D7_1000100	2.30516	PF3D7_1222600|PF3D7_1000100	0.462838	1
PF3D7_1222600	PF3D7_1337100	2.30019	PF3D7_1222600|PF3D7_1337100	-0.547825	0
PF3D7_1222600	PF3D7_0106800	2.29882	PF3D7_1222600|PF3D7_0106800	-0.215843	0
PF3D7_1222600	PF3D7_1459800	2.29563	PF3D7_1222600|PF3D7_1459800	-0.589807	0
PF3D7_1222600	PF3D7_1110300	2.29442	PF3D7_1222600|PF3D7_1110300	0.15907	1
PF3D7_1222600	PF3D7_1315400	2.28969	PF3D7_1222600|PF3D7_1315400	0.707571	0
PF3D7_1222600	PF3D7_0727400	2.28435	PF3D7_1222600|PF3D7_0727400	0.228989	0
PF3D7_1222600	PF3D7_1315100	2.28161	PF3D7_1222600|PF3D7_1315100	-0.420685	0
PF3D7_1222600	PF3D7_1207700	2.27968	PF3D7_1222600|PF3D7_1207700	-0.4985	0
PF3D7_1222600	PF3D7_0805600	2.27638	PF3D7_1222600|PF3D7_0805600	0.612738	0
PF3D7_1222600	PF3D7_1458800	2.27581	PF3D7_1222600|PF3D7_1458800	0.469613	0
PF3D7_1222600	PF3D7_1127000	2.27481	PF3D7_1222600|PF3D7_1127000	0.502259	0
PF3D7_1222600	PF3D7_1372700	2.27176	PF3D7_1222600|PF3D7_1372700	-0.330287	0
PF3D7_1222600	PF3D7_1241100	2.27163	PF3D7_1222600|PF3D7_1241100	0.730465	0
PF3D7_1222600	PF3D7_0505900	2.27102	PF3D7_1222600|PF3D7_0505900	-0.42997	1
PF3D7_1222600	PF3D7_1149700	2.26861	PF3D7_1222600|PF3D7_1149700	0.630243	0
PF3D7_1222600	PF3D7_0809700	2.26833	PF3D7_1222600|PF3D7_0809700	-0.55354	0
PF3D7_1222600	PF3D7_1240300	2.26617	PF3D7_1222600|PF3D7_1240300	-0.282251	0
PF3D7_1222600	PF3D7_1343500	2.26434	PF3D7_1222600|PF3D7_1343500	-0.666383	0
PF3D7_1222600	PF3D7_0112800	2.26152	PF3D7_1222600|PF3D7_0112800	-0.130399	0
PF3D7_1222600	PF3D7_1320900	2.26109	PF3D7_1222600|PF3D7_1320900	-0.245991	0
PF3D7_1222600	PF3D7_0422200	2.26064	PF3D7_1222600|PF3D7_0422200	0.228795	1
PF3D7_1222600	PF3D7_0830500	2.25981	PF3D7_1222600|PF3D7_0830500	0.693296	0
PF3D7_1222600	PF3D7_1249400	2.25795	PF3D7_1222600|PF3D7_1249400	-0.456895	0
PF3D7_1222600	PF3D7_0410400	2.25733	PF3D7_1222600|PF3D7_0410400	-0.308193	0
PF3D7_1222600	PF3D7_1245000	2.25647	PF3D7_1222600|PF3D7_1245000	-0.538559	1
PF3D7_1222600	PF3D7_1022900	2.25108	PF3D7_1222600|PF3D7_1022900	-0.522137	0
PF3D7_1222600	PF3D7_1114600	2.25066	PF3D7_1222600|PF3D7_1114600	-0.589603	0
PF3D7_1222600	PF3D7_1233300	2.24759	PF3D7_1222600|PF3D7_1233300	-0.38386	0
PF3D7_1222600	PF3D7_0525200	2.24746	PF3D7_1222600|PF3D7_0525200	0.18951	0
PF3D7_1222600	PF3D7_0426000	2.24729	PF3D7_1222600|PF3D7_0426000	0.125717	1
PF3D7_1222600	PF3D7_0709500	2.24709	PF3D7_1222600|PF3D7_0709500	-0.604572	0
PF3D7_1222600	PF3D7_1304600	2.24488	PF3D7_1222600|PF3D7_1304600	-0.127886	0
PF3D7_1222600	PF3D7_1408400	2.24021	PF3D7_1222600|PF3D7_1408400	-0.238707	0
PF3D7_1222600	PF3D7_0715000	2.23921	PF3D7_1222600|PF3D7_0715000	0.595456	1
PF3D7_1222600	PF3D7_1344300	2.23906	PF3D7_1222600|PF3D7_1344300	0.379143	1
PF3D7_1222600	PF3D7_0501700	2.23567	PF3D7_1222600|PF3D7_0501700	-0.61966	1
PF3D7_1222600	PF3D7_0217900	2.23212	PF3D7_1222600|PF3D7_0217900	-0.31189	0
PF3D7_1222600	PF3D7_0519500	2.22823	PF3D7_1222600|PF3D7_0519500	0.0575884	0
PF3D7_1222600	PF3D7_1304400	2.22548	PF3D7_1222600|PF3D7_1304400	-0.213466	0
PF3D7_1222600	PF3D7_1132700	2.22323	PF3D7_1222600|PF3D7_1132700	-0.160627	1
PF3D7_1222600	PF3D7_1012900	2.22175	PF3D7_1222600|PF3D7_1012900	0.744617	0
PF3D7_1222600	PF3D7_0624500	2.22165	PF3D7_1222600|PF3D7_0624500	-0.520106	0
PF3D7_1222600	PF3D7_0827100	2.21935	PF3D7_1222600|PF3D7_0827100	-0.247029	0
PF3D7_1222600	PF3D7_1325200	2.21458	PF3D7_1222600|PF3D7_1325200	-0.53721	0
PF3D7_1222600	PF3D7_0314700	2.21419	PF3D7_1222600|PF3D7_0314700	-0.00902745	1
PF3D7_1222600	PF3D7_0908200	2.20724	PF3D7_1222600|PF3D7_0908200	0.0191132	0
PF3D7_1222600	PF3D7_0421700	2.20616	PF3D7_1222600|PF3D7_0421700	-0.345893	0
PF3D7_1222600	PF3D7_1342800	2.20592	PF3D7_1222600|PF3D7_1342800	-0.480205	0
PF3D7_1222600	PF3D7_0615000	2.20589	PF3D7_1222600|PF3D7_0615000	-0.288136	0
PF3D7_1222600	PF3D7_1307000	2.20508	PF3D7_1222600|PF3D7_1307000	0.364818	0
PF3D7_1222600	PF3D7_0530100	2.20479	PF3D7_1222600|PF3D7_0530100	0.528575	0
PF3D7_1222600	PF3D7_0114100	2.20402	PF3D7_1222600|PF3D7_0114100	0.231387	0
PF3D7_1222600	PF3D7_1202600	2.20378	PF3D7_1222600|PF3D7_1202600	0.273401	0
PF3D7_1222600	PF3D7_1453700	2.20286	PF3D7_1222600|PF3D7_1453700	-0.00862164	0
PF3D7_1222600	PF3D7_1020600	2.20265	PF3D7_1222600|PF3D7_1020600	-0.315995	0
PF3D7_1222600	PF3D7_1010000	2.20054	PF3D7_1222600|PF3D7_1010000	-0.0961572	0
PF3D7_1222600	PF3D7_0713700	2.19609	PF3D7_1222600|PF3D7_0713700	-0.138308	0
PF3D7_1222600	PF3D7_1217800	2.19609	PF3D7_1222600|PF3D7_1217800	0.280823	0
PF3D7_1222600	PF3D7_1118200	2.19256	PF3D7_1222600|PF3D7_1118200	-0.367835	1
PF3D7_1222600	PF3D7_1206900	2.1924	PF3D7_1222600|PF3D7_1206900	-0.567014	0
PF3D7_1222600	PF3D7_1129500	2.19076	PF3D7_1222600|PF3D7_1129500	-0.33258	0
PF3D7_1222600	PF3D7_1429700	2.19009	PF3D7_1222600|PF3D7_1429700	-0.567213	0
PF3D7_1222600	PF3D7_0213100	2.18908	PF3D7_1222600|PF3D7_0213100	-0.140982	0
PF3D7_1222600	PF3D7_0606900	2.18266	PF3D7_1222600|PF3D7_0606900	0.0416396	1
PF3D7_1222600	PF3D7_1414000	2.17888	PF3D7_1222600|PF3D7_1414000	-0.64796	0
PF3D7_1222600	PF3D7_1137700	2.17711	PF3D7_1222600|PF3D7_1137700	-0.549936	0
PF3D7_1222600	PF3D7_0501200	2.17456	PF3D7_1222600|PF3D7_0501200	0.417554	0
PF3D7_1222600	PF3D7_0413600	2.17337	PF3D7_1222600|PF3D7_0413600	0.029949	0
PF3D7_1222600	PF3D7_1142400	2.1731	PF3D7_1222600|PF3D7_1142400	0.468133	0
PF3D7_1222600	PF3D7_0527500	2.1707	PF3D7_1222600|PF3D7_0527500	0.0488186	0
PF3D7_1222600	PF3D7_0407000	2.17058	PF3D7_1222600|PF3D7_0407000	0.427796	0
PF3D7_1222600	PF3D7_0624600	2.17031	PF3D7_1222600|PF3D7_0624600	0.505041	1
PF3D7_1222600	PF3D7_0724500	2.16804	PF3D7_1222600|PF3D7_0724500	-0.253629	0
PF3D7_1222600	PF3D7_0720400	2.16749	PF3D7_1222600|PF3D7_0720400	0.333057	0
PF3D7_1222600	PF3D7_1239100	2.16525	PF3D7_1222600|PF3D7_1239100	-0.675231	0
PF3D7_1222600	PF3D7_1451200	2.16464	PF3D7_1222600|PF3D7_1451200	0.658025	0
PF3D7_1222600	PF3D7_1014400	2.16456	PF3D7_1222600|PF3D7_1014400	0.543286	0
PF3D7_1222600	PF3D7_1022300	2.15825	PF3D7_1222600|PF3D7_1022300	-0.446137	0
PF3D7_1222600	PF3D7_0524800	2.15223	PF3D7_1222600|PF3D7_0524800	0.0220123	0
PF3D7_1222600	PF3D7_1216600	2.14988	PF3D7_1222600|PF3D7_1216600	-0.0530755	0
PF3D7_1222600	PF3D7_1454800	2.14819	PF3D7_1222600|PF3D7_1454800	-0.587572	0
PF3D7_1222600	PF3D7_1238100	2.14811	PF3D7_1222600|PF3D7_1238100	-0.000828064	1
PF3D7_1222600	PF3D7_1027100	2.14729	PF3D7_1222600|PF3D7_1027100	0.237282	0
PF3D7_1222600	PF3D7_1411900	2.14148	PF3D7_1222600|PF3D7_1411900	0.65263	0
PF3D7_1222600	PF3D7_1345800	2.14139	PF3D7_1222600|PF3D7_1345800	0.145812	0
PF3D7_1222600	PF3D7_1470300	2.14126	PF3D7_1222600|PF3D7_1470300	-0.0718176	0
PF3D7_1222600	PF3D7_1034700	2.13905	PF3D7_1222600|PF3D7_1034700	-0.406956	0
PF3D7_1222600	PF3D7_0408100	2.13891	PF3D7_1222600|PF3D7_0408100	0.402673	0
PF3D7_1222600	PF3D7_0518300	2.13675	PF3D7_1222600|PF3D7_0518300	0.346171	0
PF3D7_1222600	PF3D7_1422700	2.13672	PF3D7_1222600|PF3D7_1422700	0.110756	0
PF3D7_1222600	PF3D7_0408400	2.13494	PF3D7_1222600|PF3D7_0408400	-0.689737	0
PF3D7_1222600	PF3D7_1143700	2.13365	PF3D7_1222600|PF3D7_1143700	-0.469988	0
PF3D7_1222600	PF3D7_0915500	2.13262	PF3D7_1222600|PF3D7_0915500	-0.251583	0
PF3D7_1222600	PF3D7_1443000	2.13159	PF3D7_1222600|PF3D7_1443000	-0.0375332	0
PF3D7_1222600	PF3D7_0930800	2.13121	PF3D7_1222600|PF3D7_0930800	0.205522	0
PF3D7_1222600	PF3D7_1028600	2.12955	PF3D7_1222600|PF3D7_1028600	-0.416087	1
PF3D7_1222600	PF3D7_0623800	2.12811	PF3D7_1222600|PF3D7_0623800	0.692924	0
PF3D7_1222600	PF3D7_0204000	2.12469	PF3D7_1222600|PF3D7_0204000	-0.528646	0
PF3D7_1222600	PF3D7_1007400	2.12403	PF3D7_1222600|PF3D7_1007400	0.202832	0
PF3D7_1222600	PF3D7_0817900	2.12008	PF3D7_1222600|PF3D7_0817900	-0.213647	0
PF3D7_1222600	PF3D7_0717700	2.11222	PF3D7_1222600|PF3D7_0717700	0.0352531	0
PF3D7_1222600	PF3D7_1214800	2.10886	PF3D7_1222600|PF3D7_1214800	-0.578866	0
PF3D7_1222600	PF3D7_0409000	2.1088	PF3D7_1222600|PF3D7_0409000	0.0596286	0
PF3D7_1222600	PF3D7_1011100	2.1032	PF3D7_1222600|PF3D7_1011100	0.480901	0
PF3D7_1222600	PF3D7_0603400	2.10227	PF3D7_1222600|PF3D7_0603400	0.0643283	0
PF3D7_1222600	PF3D7_1320200	2.09744	PF3D7_1222600|PF3D7_1320200	-0.671607	0
PF3D7_1222600	PF3D7_0310800	2.09687	PF3D7_1222600|PF3D7_0310800	0.610487	0
PF3D7_1222600	PF3D7_0803600	2.09023	PF3D7_1222600|PF3D7_0803600	0.574259	0
PF3D7_1222600	PF3D7_0511900	2.08649	PF3D7_1222600|PF3D7_0511900	0.362576	0
PF3D7_1222600	PF3D7_0706600	2.08554	PF3D7_1222600|PF3D7_0706600	-0.00239492	0
PF3D7_1222600	PF3D7_0631900	2.08333	PF3D7_1222600|PF3D7_0631900	-0.0253467	0
PF3D7_1222600	PF3D7_0400400	2.08082	PF3D7_1222600|PF3D7_0400400	0.253707	0
PF3D7_1222600	PF3D7_0319700	2.07861	PF3D7_1222600|PF3D7_0319700	0.625406	0
PF3D7_1222600	PF3D7_0732200	2.07643	PF3D7_1222600|PF3D7_0732200	0.0772231	0
PF3D7_1222600	PF3D7_1220600	2.07577	PF3D7_1222600|PF3D7_1220600	0.258529	0
PF3D7_1222600	PF3D7_0721100	2.07282	PF3D7_1222600|PF3D7_0721100	-0.0570554	0
PF3D7_1222600	PF3D7_0719200	2.07245	PF3D7_1222600|PF3D7_0719200	-0.565015	0
PF3D7_1222600	PF3D7_0531300	2.07044	PF3D7_1222600|PF3D7_0531300	-0.553166	0
PF3D7_1222600	PF3D7_1433800	2.06818	PF3D7_1222600|PF3D7_1433800	-0.152125	0
PF3D7_1222600	PF3D7_1104900	2.06587	PF3D7_1222600|PF3D7_1104900	0.212116	1
PF3D7_1222600	PF3D7_1414200	2.06301	PF3D7_1222600|PF3D7_1414200	0.55485	0
PF3D7_1222600	PF3D7_0323100	2.06216	PF3D7_1222600|PF3D7_0323100	-0.0502757	0
PF3D7_1222600	PF3D7_0909300	2.06195	PF3D7_1222600|PF3D7_0909300	0.0706117	0
PF3D7_1222600	PF3D7_1473300	2.06054	PF3D7_1222600|PF3D7_1473300	-0.387353	0
PF3D7_1222600	PF3D7_1216700	2.05999	PF3D7_1222600|PF3D7_1216700	-0.443123	0
PF3D7_1222600	PF3D7_1430100	2.05952	PF3D7_1222600|PF3D7_1430100	-0.585663	1
PF3D7_1222600	PF3D7_1136300	2.05912	PF3D7_1222600|PF3D7_1136300	0.412539	0
PF3D7_1222600	PF3D7_0210700	2.05842	PF3D7_1222600|PF3D7_0210700	0.0889159	0
PF3D7_1222600	PF3D7_1336600	2.05742	PF3D7_1222600|PF3D7_1336600	-0.589119	0
PF3D7_1222600	PF3D7_0400300	2.05553	PF3D7_1222600|PF3D7_0400300	0.324506	0
PF3D7_1222600	PF3D7_0700500	2.0508	PF3D7_1222600|PF3D7_0700500	0.172514	0
PF3D7_1222600	PF3D7_1129100	2.04576	PF3D7_1222600|PF3D7_1129100	0.373863	0
PF3D7_1222600	PF3D7_1142000	2.0447	PF3D7_1222600|PF3D7_1142000	-0.308067	0
PF3D7_1222600	PF3D7_1202000	2.04368	PF3D7_1222600|PF3D7_1202000	-0.32304	0
PF3D7_1222600	PF3D7_1245800	2.04132	PF3D7_1222600|PF3D7_1245800	0.169426	0
PF3D7_1222600	PF3D7_1146700	2.04104	PF3D7_1222600|PF3D7_1146700	-0.477219	0
PF3D7_1222600	PF3D7_1235200	2.04095	PF3D7_1222600|PF3D7_1235200	0.434042	1
PF3D7_1222600	PF3D7_0722000	2.03892	PF3D7_1222600|PF3D7_0722000	0.18805	0
PF3D7_1222600	PF3D7_0504600	2.03722	PF3D7_1222600|PF3D7_0504600	-0.21842	0
PF3D7_1222600	PF3D7_1405600	2.03558	PF3D7_1222600|PF3D7_1405600	-0.499091	0
PF3D7_1222600	PF3D7_0219100	2.03297	PF3D7_1222600|PF3D7_0219100	-0.416084	0
PF3D7_1222600	PF3D7_0515800	2.03186	PF3D7_1222600|PF3D7_0515800	-0.244743	1
PF3D7_1222600	PF3D7_1210500	2.03165	PF3D7_1222600|PF3D7_1210500	0.424178	0
PF3D7_1222600	PF3D7_0704000	2.02839	PF3D7_1222600|PF3D7_0704000	0.579111	0
PF3D7_1222600	PF3D7_1127300	2.02748	PF3D7_1222600|PF3D7_1127300	0.350984	1
PF3D7_1222600	PF3D7_0520900	2.02332	PF3D7_1222600|PF3D7_0520900	0.387596	0
PF3D7_1222600	PF3D7_1313200	2.02187	PF3D7_1222600|PF3D7_1313200	0.247381	0
PF3D7_1222600	PF3D7_1016000	2.02113	PF3D7_1222600|PF3D7_1016000	0.0282188	0
PF3D7_1222600	PF3D7_0510300	2.02004	PF3D7_1222600|PF3D7_0510300	-0.452618	0
PF3D7_1222600	PF3D7_1224600	2.01664	PF3D7_1222600|PF3D7_1224600	-0.192163	0
PF3D7_1222600	PF3D7_1247800	2.01584	PF3D7_1222600|PF3D7_1247800	-0.444046	0
PF3D7_1222600	PF3D7_0902000	2.01521	PF3D7_1222600|PF3D7_0902000	0.610462	0
PF3D7_1222600	PF3D7_1325300	2.01386	PF3D7_1222600|PF3D7_1325300	-0.681225	0
PF3D7_1222600	PF3D7_0111000	2.01304	PF3D7_1222600|PF3D7_0111000	-0.559152	1
PF3D7_1222600	PF3D7_1412100	2.01259	PF3D7_1222600|PF3D7_1412100	-0.00606686	0
PF3D7_1222600	PF3D7_0928300	2.01072	PF3D7_1222600|PF3D7_0928300	-0.259001	0
PF3D7_1222600	PF3D7_1312500	2.01002	PF3D7_1222600|PF3D7_1312500	0.150916	0
PF3D7_1222600	PF3D7_0212000	2.00735	PF3D7_1222600|PF3D7_0212000	-0.585622	0
PF3D7_1222600	PF3D7_0904700	2.00481	PF3D7_1222600|PF3D7_0904700	-0.276758	0
PF3D7_1222600	PF3D7_1031600	2.00405	PF3D7_1222600|PF3D7_1031600	-0.0777166	0
PF3D7_1222600	PF3D7_1445000	2.00164	PF3D7_1222600|PF3D7_1445000	-0.505198	0
PF3D7_1222600	PF3D7_0501300	2.00043	PF3D7_1222600|PF3D7_0501300	0.720144	1
PF3D7_1222600	PF3D7_1452000	1.99975	PF3D7_1222600|PF3D7_1452000	0.434921	1
PF3D7_1222600	PF3D7_0626000	1.99947	PF3D7_1222600|PF3D7_0626000	0.464192	0
PF3D7_1222600	PF3D7_1325100	1.99877	PF3D7_1222600|PF3D7_1325100	0.480705	0
PF3D7_1222600	PF3D7_1206000	1.99754	PF3D7_1222600|PF3D7_1206000	0.327015	0
PF3D7_1222600	PF3D7_1472600	1.99715	PF3D7_1222600|PF3D7_1472600	0.0287692	0
PF3D7_1222600	PF3D7_0609400	1.99617	PF3D7_1222600|PF3D7_0609400	-0.454788	0
PF3D7_1222600	PF3D7_1144300	1.99417	PF3D7_1222600|PF3D7_1144300	0.0395745	0
PF3D7_1222600	PF3D7_1123600	1.99183	PF3D7_1222600|PF3D7_1123600	0.0867862	0
PF3D7_1222600	PF3D7_0818400	1.98934	PF3D7_1222600|PF3D7_0818400	0.0702247	0
PF3D7_1222600	PF3D7_0614300	1.98929	PF3D7_1222600|PF3D7_0614300	0.44378	0
PF3D7_1222600	PF3D7_1012500	1.98848	PF3D7_1222600|PF3D7_1012500	-0.189578	0
PF3D7_1222600	PF3D7_0914600	1.9866	PF3D7_1222600|PF3D7_0914600	0.115596	0
PF3D7_1222600	PF3D7_1456800	1.98576	PF3D7_1222600|PF3D7_1456800	0.659837	1
PF3D7_1222600	PF3D7_1202700	1.98351	PF3D7_1222600|PF3D7_1202700	0.449647	0
PF3D7_1222600	PF3D7_1457200	1.97654	PF3D7_1222600|PF3D7_1457200	-0.141451	0
PF3D7_1222600	PF3D7_0811200	1.97619	PF3D7_1222600|PF3D7_0811200	0.606562	0
PF3D7_1222600	PF3D7_0723700	1.97235	PF3D7_1222600|PF3D7_0723700	-0.509327	0
PF3D7_1222600	PF3D7_0305000	1.96842	PF3D7_1222600|PF3D7_0305000	-0.0269857	0
PF3D7_1222600	PF3D7_0626700	1.96841	PF3D7_1222600|PF3D7_0626700	0.539728	0
PF3D7_1222600	PF3D7_1001500	1.96717	PF3D7_1222600|PF3D7_1001500	0.653436	0
PF3D7_1222600	PF3D7_0104700	1.96592	PF3D7_1222600|PF3D7_0104700	-0.629234	0
PF3D7_1222600	PF3D7_0507600	1.96507	PF3D7_1222600|PF3D7_0507600	0.0498811	1
PF3D7_1222600	PF3D7_0910200	1.9618	PF3D7_1222600|PF3D7_0910200	0.543189	0
PF3D7_1222600	PF3D7_0728900	1.95825	PF3D7_1222600|PF3D7_0728900	-0.2024	0
PF3D7_1222600	PF3D7_1010300	1.95515	PF3D7_1222600|PF3D7_1010300	0.605127	0
PF3D7_1222600	PF3D7_0419700	1.95381	PF3D7_1222600|PF3D7_0419700	0.0566653	0
PF3D7_1222600	PF3D7_0813800	1.95162	PF3D7_1222600|PF3D7_0813800	-0.576141	0
PF3D7_1222600	PF3D7_0502700	1.94943	PF3D7_1222600|PF3D7_0502700	-0.0946904	0
PF3D7_1222600	PF3D7_1111100	1.94652	PF3D7_1222600|PF3D7_1111100	-0.678012	0
PF3D7_1222600	PF3D7_1459700	1.94568	PF3D7_1222600|PF3D7_1459700	-0.44598	0
PF3D7_1222600	PF3D7_1026400	1.94505	PF3D7_1222600|PF3D7_1026400	-0.398009	0
PF3D7_1222600	PF3D7_0303300	1.9447	PF3D7_1222600|PF3D7_0303300	0.125542	0
PF3D7_1222600	PF3D7_1302700	1.94381	PF3D7_1222600|PF3D7_1302700	0.589343	0
PF3D7_1222600	PF3D7_1420300	1.94296	PF3D7_1222600|PF3D7_1420300	0.584339	0
PF3D7_1222600	PF3D7_1463200	1.94285	PF3D7_1222600|PF3D7_1463200	-0.651472	0
PF3D7_1222600	PF3D7_1123800	1.94217	PF3D7_1222600|PF3D7_1123800	0.0374653	0
PF3D7_1222600	PF3D7_0409200	1.94114	PF3D7_1222600|PF3D7_0409200	-0.253693	0
PF3D7_1222600	PF3D7_1470500	1.94046	PF3D7_1222600|PF3D7_1470500	-0.546539	0
PF3D7_1222600	PF3D7_0109000	1.94042	PF3D7_1222600|PF3D7_0109000	0.0771315	0
PF3D7_1222600	PF3D7_1316500	1.93899	PF3D7_1222600|PF3D7_1316500	0.133	0
PF3D7_1222600	PF3D7_0512600	1.9375	PF3D7_1222600|PF3D7_0512600	-0.030536	0
PF3D7_1222600	PF3D7_0511400	1.93743	PF3D7_1222600|PF3D7_0511400	-0.497815	0
PF3D7_1222600	PF3D7_0611100	1.93335	PF3D7_1222600|PF3D7_0611100	-0.385668	0
PF3D7_1222600	PF3D7_1202400	1.93263	PF3D7_1222600|PF3D7_1202400	-0.508755	0
PF3D7_1222600	PF3D7_1237100	1.9318	PF3D7_1222600|PF3D7_1237100	0.443778	0
PF3D7_1222600	PF3D7_0806000	1.93061	PF3D7_1222600|PF3D7_0806000	0.1148	0
PF3D7_1222600	PF3D7_0111600	1.93001	PF3D7_1222600|PF3D7_0111600	-0.273209	0
PF3D7_1222600	PF3D7_0413700	1.92747	PF3D7_1222600|PF3D7_0413700	-0.366258	0
PF3D7_1222600	PF3D7_1320800	1.9264	PF3D7_1222600|PF3D7_1320800	-0.46586	0
PF3D7_1222600	PF3D7_1100300	1.92585	PF3D7_1222600|PF3D7_1100300	0.139007	0
PF3D7_1222600	PF3D7_0502100	1.92531	PF3D7_1222600|PF3D7_0502100	-0.285241	0
PF3D7_1222600	PF3D7_0919900	1.92509	PF3D7_1222600|PF3D7_0919900	0.0659041	0
PF3D7_1222600	PF3D7_1428700	1.9246	PF3D7_1222600|PF3D7_1428700	0.0087777	1
PF3D7_1222600	PF3D7_0918000	1.92379	PF3D7_1222600|PF3D7_0918000	-0.0515956	0
PF3D7_1222600	PF3D7_0821700	1.92276	PF3D7_1222600|PF3D7_0821700	0.373689	0
PF3D7_1222600	PF3D7_1030300	1.92058	PF3D7_1222600|PF3D7_1030300	0.233228	0
PF3D7_1222600	PF3D7_0320700	1.91921	PF3D7_1222600|PF3D7_0320700	-0.354708	0
PF3D7_1222600	PF3D7_1414700	1.91919	PF3D7_1222600|PF3D7_1414700	0.583186	0
PF3D7_1222600	PF3D7_1243800	1.91806	PF3D7_1222600|PF3D7_1243800	0.438068	0
PF3D7_1222600	PF3D7_1432900	1.91596	PF3D7_1222600|PF3D7_1432900	0.0681059	0
PF3D7_1222600	PF3D7_1429200	1.91518	PF3D7_1222600|PF3D7_1429200	-0.31688	1
PF3D7_1222600	PF3D7_1458300	1.91472	PF3D7_1222600|PF3D7_1458300	-0.145847	0
PF3D7_1222600	PF3D7_1143600	1.90919	PF3D7_1222600|PF3D7_1143600	-0.431842	0
PF3D7_1222600	PF3D7_1417700	1.90658	PF3D7_1222600|PF3D7_1417700	0.00686198	0
PF3D7_1222600	PF3D7_1322700	1.90316	PF3D7_1222600|PF3D7_1322700	-0.580845	0
PF3D7_1222600	PF3D7_0612800	1.90165	PF3D7_1222600|PF3D7_0612800	-0.125953	0
PF3D7_1222600	PF3D7_0310300	1.90048	PF3D7_1222600|PF3D7_0310300	0.198313	0
PF3D7_1222600	PF3D7_0500900	1.89495	PF3D7_1222600|PF3D7_0500900	0.386389	0
PF3D7_1222600	PF3D7_0937000	1.89423	PF3D7_1222600|PF3D7_0937000	-0.213371	2
PF3D7_1222600	PF3D7_0621600	1.89104	PF3D7_1222600|PF3D7_0621600	-0.356068	0
PF3D7_1222600	PF3D7_1434200	1.89065	PF3D7_1222600|PF3D7_1434200	0.0456662	0
PF3D7_1222600	PF3D7_1353400	1.88972	PF3D7_1222600|PF3D7_1353400	0.452652	0
PF3D7_1222600	PF3D7_0115200	1.88532	PF3D7_1222600|PF3D7_0115200	-0.193489	0
PF3D7_1222600	PF3D7_0608800	1.88398	PF3D7_1222600|PF3D7_0608800	-0.0546098	1
PF3D7_1222600	PF3D7_0304800	1.88384	PF3D7_1222600|PF3D7_0304800	-0.240913	0
PF3D7_1222600	PF3D7_1427800	1.88363	PF3D7_1222600|PF3D7_1427800	-0.200505	0
PF3D7_1222600	PF3D7_1364000	1.87856	PF3D7_1222600|PF3D7_1364000	0.53836	1
PF3D7_1222600	PF3D7_0523200	1.87653	PF3D7_1222600|PF3D7_0523200	0.316266	0
PF3D7_1222600	PF3D7_1448300	1.87517	PF3D7_1222600|PF3D7_1448300	0.361697	0
PF3D7_1222600	PF3D7_0510000	1.87394	PF3D7_1222600|PF3D7_0510000	-0.588664	0
PF3D7_1222600	PF3D7_1122800	1.87147	PF3D7_1222600|PF3D7_1122800	0.55343	0
PF3D7_1222600	PF3D7_1365500	1.87046	PF3D7_1222600|PF3D7_1365500	-0.360004	0
PF3D7_1222600	PF3D7_1366700	1.86947	PF3D7_1222600|PF3D7_1366700	0.196524	0
PF3D7_1222600	PF3D7_1209000	1.86739	PF3D7_1222600|PF3D7_1209000	0.27039	0
PF3D7_1222600	PF3D7_1350700	1.86597	PF3D7_1222600|PF3D7_1350700	-0.308072	0
PF3D7_1222600	PF3D7_1456400	1.86405	PF3D7_1222600|PF3D7_1456400	-0.529184	0
PF3D7_1222600	PF3D7_0716000	1.86361	PF3D7_1222600|PF3D7_0716000	-0.0476465	0
PF3D7_1222600	PF3D7_0223400	1.86212	PF3D7_1222600|PF3D7_0223400	0.53581	0
PF3D7_1222600	PF3D7_0530700	1.8615	PF3D7_1222600|PF3D7_0530700	0.224408	0
PF3D7_1222600	PF3D7_0208800	1.86125	PF3D7_1222600|PF3D7_0208800	0.132213	0
PF3D7_1222600	PF3D7_1433700	1.8606	PF3D7_1222600|PF3D7_1433700	-0.0328765	0
PF3D7_1222600	PF3D7_0727600	1.86045	PF3D7_1222600|PF3D7_0727600	0.0697034	0
PF3D7_1222600	PF3D7_1141000	1.85857	PF3D7_1222600|PF3D7_1141000	-0.399952	0
PF3D7_1222600	PF3D7_1119400	1.8582	PF3D7_1222600|PF3D7_1119400	0.480326	0
PF3D7_1222600	PF3D7_1340000	1.85596	PF3D7_1222600|PF3D7_1340000	-0.150908	0
PF3D7_1222600	PF3D7_0423000	1.85567	PF3D7_1222600|PF3D7_0423000	-0.634151	0
PF3D7_1222600	PF3D7_0819800	1.85538	PF3D7_1222600|PF3D7_0819800	-0.54627	0
PF3D7_1222600	PF3D7_1032600	1.85245	PF3D7_1222600|PF3D7_1032600	-0.466385	0
PF3D7_1222600	PF3D7_1329900	1.85121	PF3D7_1222600|PF3D7_1329900	-0.267011	0
PF3D7_1222600	PF3D7_0422100	1.84912	PF3D7_1222600|PF3D7_0422100	0.282426	0
PF3D7_1222600	PF3D7_0311400	1.84832	PF3D7_1222600|PF3D7_0311400	-0.354816	0
PF3D7_1222600	PF3D7_1311600	1.84666	PF3D7_1222600|PF3D7_1311600	0.42472	0
PF3D7_1222600	PF3D7_1444800	1.84659	PF3D7_1222600|PF3D7_1444800	0.483204	0
PF3D7_1222600	PF3D7_1248200	1.84658	PF3D7_1222600|PF3D7_1248200	0.0430318	0
PF3D7_1222600	PF3D7_1468600	1.84357	PF3D7_1222600|PF3D7_1468600	-0.555683	0
PF3D7_1222600	PF3D7_1022500	1.84297	PF3D7_1222600|PF3D7_1022500	0.290305	0
PF3D7_1222600	PF3D7_1466300	1.84013	PF3D7_1222600|PF3D7_1466300	0.583307	1
PF3D7_1222600	PF3D7_0103100	1.84009	PF3D7_1222600|PF3D7_0103100	-0.577883	0
PF3D7_1222600	PF3D7_1429100	1.83968	PF3D7_1222600|PF3D7_1429100	-0.597548	0
PF3D7_1222600	PF3D7_0402100	1.83566	PF3D7_1222600|PF3D7_0402100	0.769475	0
PF3D7_1222600	PF3D7_0602100	1.83262	PF3D7_1222600|PF3D7_0602100	0.32438	0
PF3D7_1222600	PF3D7_0713000	1.83244	PF3D7_1222600|PF3D7_0713000	0.0102382	1
PF3D7_1222600	PF3D7_0822700	1.83219	PF3D7_1222600|PF3D7_0822700	-0.15983	1
PF3D7_1222600	PF3D7_0320200	1.83013	PF3D7_1222600|PF3D7_0320200	-0.604461	1
PF3D7_1222600	PF3D7_0410800	1.82659	PF3D7_1222600|PF3D7_0410800	0.0758983	0
PF3D7_1222600	PF3D7_1454100	1.82365	PF3D7_1222600|PF3D7_1454100	-0.123184	0
PF3D7_1222600	PF3D7_0628800	1.82198	PF3D7_1222600|PF3D7_0628800	-0.303026	0
PF3D7_1222600	PF3D7_1314600	1.82198	PF3D7_1222600|PF3D7_1314600	0.315052	0
PF3D7_1222600	PF3D7_0304200	1.82035	PF3D7_1222600|PF3D7_0304200	0.509422	0
PF3D7_1222600	PF3D7_1117300	1.81907	PF3D7_1222600|PF3D7_1117300	0.587466	0
PF3D7_1222600	PF3D7_1457600	1.8179	PF3D7_1222600|PF3D7_1457600	0.629225	0
PF3D7_1222600	PF3D7_0628600	1.81503	PF3D7_1222600|PF3D7_0628600	-0.0233086	1
PF3D7_1222600	PF3D7_1340100	1.80902	PF3D7_1222600|PF3D7_1340100	-0.0936615	0
PF3D7_1222600	PF3D7_0217300	1.80667	PF3D7_1222600|PF3D7_0217300	0.395956	0
PF3D7_1222600	PF3D7_1371200	1.80532	PF3D7_1222600|PF3D7_1371200	0.0326558	0
PF3D7_1222600	PF3D7_0111900	1.80505	PF3D7_1222600|PF3D7_0111900	-0.344731	0
PF3D7_1222600	PF3D7_1304500	1.80398	PF3D7_1222600|PF3D7_1304500	-0.532313	0
PF3D7_1222600	PF3D7_1241900	1.80348	PF3D7_1222600|PF3D7_1241900	0.276436	0
PF3D7_1222600	PF3D7_1035800	1.80072	PF3D7_1222600|PF3D7_1035800	0.43418	1
PF3D7_1222600	PF3D7_1205400	1.79892	PF3D7_1222600|PF3D7_1205400	0.44094	0
PF3D7_1222600	PF3D7_0914900	1.79806	PF3D7_1222600|PF3D7_0914900	0.0173354	0
PF3D7_1222600	PF3D7_0413100	1.79652	PF3D7_1222600|PF3D7_0413100	0.105584	1
PF3D7_1222600	PF3D7_1335700	1.79582	PF3D7_1222600|PF3D7_1335700	0.0987615	0
PF3D7_1222600	PF3D7_1352700	1.79472	PF3D7_1222600|PF3D7_1352700	0.685027	0
PF3D7_1222600	PF3D7_1020200	1.79374	PF3D7_1222600|PF3D7_1020200	-0.477351	0
PF3D7_1222600	PF3D7_1010700	1.79275	PF3D7_1222600|PF3D7_1010700	-0.00443675	0
PF3D7_1222600	PF3D7_0818600	1.79131	PF3D7_1222600|PF3D7_0818600	-0.350439	0
PF3D7_1222600	PF3D7_0915600	1.7907	PF3D7_1222600|PF3D7_0915600	0.528145	0
PF3D7_1222600	PF3D7_1360500	1.78801	PF3D7_1222600|PF3D7_1360500	-0.489326	0
PF3D7_1222600	PF3D7_0908700	1.78792	PF3D7_1222600|PF3D7_0908700	0.0478366	0
PF3D7_1222600	PF3D7_0404400	1.78581	PF3D7_1222600|PF3D7_0404400	-0.310959	0
PF3D7_1222600	PF3D7_0702800	1.78555	PF3D7_1222600|PF3D7_0702800	0.13229	0
PF3D7_1222600	PF3D7_1337500	1.78461	PF3D7_1222600|PF3D7_1337500	0.363038	1
PF3D7_1222600	PF3D7_0726900	1.78328	PF3D7_1222600|PF3D7_0726900	-0.11488	0
PF3D7_1222600	PF3D7_1228800	1.78324	PF3D7_1222600|PF3D7_1228800	0.111807	0
PF3D7_1222600	PF3D7_0115700	1.78183	PF3D7_1222600|PF3D7_0115700	-0.0185779	1
PF3D7_1222600	PF3D7_0813700	1.78145	PF3D7_1222600|PF3D7_0813700	-0.327494	0
PF3D7_1222600	PF3D7_1135900	1.78061	PF3D7_1222600|PF3D7_1135900	0.175646	0
PF3D7_1222600	PF3D7_1138600	1.78029	PF3D7_1222600|PF3D7_1138600	0.414453	0
PF3D7_1222600	PF3D7_1430000	1.77895	PF3D7_1222600|PF3D7_1430000	-0.0296281	1
PF3D7_1222600	PF3D7_0219700	1.77862	PF3D7_1222600|PF3D7_0219700	0.662772	0
PF3D7_1222600	PF3D7_0801900	1.77855	PF3D7_1222600|PF3D7_0801900	0.173974	1
PF3D7_1222600	PF3D7_1419100	1.77754	PF3D7_1222600|PF3D7_1419100	0.526025	0
PF3D7_1222600	PF3D7_0409700	1.77712	PF3D7_1222600|PF3D7_0409700	-0.498511	1
PF3D7_1222600	PF3D7_1022800	1.7765	PF3D7_1222600|PF3D7_1022800	0.0812042	0
PF3D7_1222600	PF3D7_1363700	1.7761	PF3D7_1222600|PF3D7_1363700	-0.543134	0
PF3D7_1222600	PF3D7_1329200	1.77425	PF3D7_1222600|PF3D7_1329200	-0.622142	0
PF3D7_1222600	PF3D7_0101300	1.77363	PF3D7_1222600|PF3D7_0101300	0.109677	0
PF3D7_1222600	PF3D7_1447900	1.77235	PF3D7_1222600|PF3D7_1447900	0.226613	0
PF3D7_1222600	PF3D7_1218400	1.77092	PF3D7_1222600|PF3D7_1218400	0.301928	0
PF3D7_1222600	PF3D7_1206400	1.77067	PF3D7_1222600|PF3D7_1206400	0.138105	0
PF3D7_1222600	PF3D7_0421800	1.77018	PF3D7_1222600|PF3D7_0421800	-0.599153	0
PF3D7_1222600	PF3D7_0905800	1.77005	PF3D7_1222600|PF3D7_0905800	0.703713	0
PF3D7_1222600	PF3D7_0932600	1.76995	PF3D7_1222600|PF3D7_0932600	-0.30984	0
PF3D7_1222600	PF3D7_0825100	1.76592	PF3D7_1222600|PF3D7_0825100	-0.605609	0
PF3D7_1222600	PF3D7_1218700	1.76512	PF3D7_1222600|PF3D7_1218700	-0.445765	0
PF3D7_1222600	PF3D7_0820100	1.76477	PF3D7_1222600|PF3D7_0820100	-0.571431	1
PF3D7_1222600	PF3D7_0211600	1.76098	PF3D7_1222600|PF3D7_0211600	0.0434841	0
PF3D7_1222600	PF3D7_0316100	1.75739	PF3D7_1222600|PF3D7_0316100	-0.288582	1
PF3D7_1222600	PF3D7_1466900	1.75397	PF3D7_1222600|PF3D7_1466900	0.59997	0
PF3D7_1222600	PF3D7_0703100	1.75354	PF3D7_1222600|PF3D7_0703100	-0.0224862	0
PF3D7_1222600	PF3D7_1411800	1.75185	PF3D7_1222600|PF3D7_1411800	0.0787237	0
PF3D7_1222600	PF3D7_0706200	1.75045	PF3D7_1222600|PF3D7_0706200	-0.353308	0
PF3D7_1222600	PF3D7_0716400	1.74735	PF3D7_1222600|PF3D7_0716400	-0.47303	1
PF3D7_1222600	PF3D7_0617300	1.74694	PF3D7_1222600|PF3D7_0617300	-0.376262	0
PF3D7_1222600	PF3D7_0109100	1.74265	PF3D7_1222600|PF3D7_0109100	-0.144475	1
PF3D7_1222600	PF3D7_1140800	1.7426	PF3D7_1222600|PF3D7_1140800	0.518019	0
PF3D7_1222600	PF3D7_1439200	1.74113	PF3D7_1222600|PF3D7_1439200	-0.301405	0
PF3D7_1222600	PF3D7_0526000	1.74064	PF3D7_1222600|PF3D7_0526000	-0.339504	0
PF3D7_1222600	PF3D7_1471300	1.73949	PF3D7_1222600|PF3D7_1471300	-0.0684507	0
PF3D7_1222600	PF3D7_0611000	1.73775	PF3D7_1222600|PF3D7_0611000	-0.404062	0
PF3D7_1222600	PF3D7_1115600	1.73745	PF3D7_1222600|PF3D7_1115600	0.298158	0
PF3D7_1222600	PF3D7_1317000	1.73672	PF3D7_1222600|PF3D7_1317000	0.57794	0
PF3D7_1222600	PF3D7_1002700	1.73502	PF3D7_1222600|PF3D7_1002700	0.134261	1
PF3D7_1222600	PF3D7_1413400	1.73101	PF3D7_1222600|PF3D7_1413400	-0.596318	0
PF3D7_1222600	PF3D7_0305800	1.72963	PF3D7_1222600|PF3D7_0305800	-0.456319	0
PF3D7_1222600	PF3D7_1460400	1.72903	PF3D7_1222600|PF3D7_1460400	-0.46072	0
PF3D7_1222600	PF3D7_1141400	1.72899	PF3D7_1222600|PF3D7_1141400	-0.101992	0
PF3D7_1222600	PF3D7_0812700	1.72823	PF3D7_1222600|PF3D7_0812700	0.082052	0
PF3D7_1222600	PF3D7_1019000	1.72821	PF3D7_1222600|PF3D7_1019000	0.695247	0
PF3D7_1222600	PF3D7_1347400	1.72812	PF3D7_1222600|PF3D7_1347400	-0.341498	1
PF3D7_1222600	PF3D7_0213700	1.72689	PF3D7_1222600|PF3D7_0213700	-0.184275	0
PF3D7_1222600	PF3D7_0507300	1.7263	PF3D7_1222600|PF3D7_0507300	0.165532	0
PF3D7_1222600	PF3D7_1359900	1.72605	PF3D7_1222600|PF3D7_1359900	0.565932	0
PF3D7_1222600	PF3D7_0310500	1.72563	PF3D7_1222600|PF3D7_0310500	0.239014	0
PF3D7_1222600	PF3D7_0615500	1.72478	PF3D7_1222600|PF3D7_0615500	-0.676548	1
PF3D7_1222600	PF3D7_1004900	1.72458	PF3D7_1222600|PF3D7_1004900	-0.356931	0
PF3D7_1222600	PF3D7_1209600	1.72325	PF3D7_1222600|PF3D7_1209600	-0.276357	0
PF3D7_1222600	PF3D7_1238200	1.72244	PF3D7_1222600|PF3D7_1238200	-0.38595	0
PF3D7_1222600	PF3D7_1114800	1.72236	PF3D7_1222600|PF3D7_1114800	-0.38975	0
PF3D7_1222600	PF3D7_0604600	1.72234	PF3D7_1222600|PF3D7_0604600	-0.112651	0
PF3D7_1222600	PF3D7_1004200	1.72205	PF3D7_1222600|PF3D7_1004200	0.11195	0
PF3D7_1222600	PF3D7_1414800	1.71919	PF3D7_1222600|PF3D7_1414800	0.371641	0
PF3D7_1222600	PF3D7_1027000	1.71658	PF3D7_1222600|PF3D7_1027000	-0.289635	0
PF3D7_1222600	PF3D7_1361000	1.71603	PF3D7_1222600|PF3D7_1361000	0.455062	0
PF3D7_1222600	PF3D7_1040300	1.71587	PF3D7_1222600|PF3D7_1040300	0.206466	0
PF3D7_1222600	PF3D7_1479100	1.70809	PF3D7_1222600|PF3D7_1479100	0.333481	0
PF3D7_1222600	PF3D7_0410900	1.70477	PF3D7_1222600|PF3D7_0410900	-0.159358	0
PF3D7_1222600	PF3D7_1143500	1.70298	PF3D7_1222600|PF3D7_1143500	-0.387377	0
PF3D7_1222600	PF3D7_0724600	1.7025	PF3D7_1222600|PF3D7_0724600	-0.0525376	0
PF3D7_1222600	PF3D7_1345200	1.70121	PF3D7_1222600|PF3D7_1345200	-0.171379	0
PF3D7_1222600	PF3D7_0931500	1.69846	PF3D7_1222600|PF3D7_0931500	-0.447718	1
PF3D7_1222600	PF3D7_0627800	1.69828	PF3D7_1222600|PF3D7_0627800	0.709007	0
PF3D7_1222600	PF3D7_1315800	1.69814	PF3D7_1222600|PF3D7_1315800	-0.356817	0
PF3D7_1222600	PF3D7_1242100	1.69636	PF3D7_1222600|PF3D7_1242100	-0.122092	0
PF3D7_1222600	PF3D7_1124800	1.69453	PF3D7_1222600|PF3D7_1124800	0.154654	0
PF3D7_1222600	PF3D7_1459200	1.69404	PF3D7_1222600|PF3D7_1459200	0.49646	1
PF3D7_1222600	PF3D7_1024400	1.69332	PF3D7_1222600|PF3D7_1024400	-0.470637	0
PF3D7_1222600	PF3D7_0723500	1.69331	PF3D7_1222600|PF3D7_0723500	0.0108613	0
PF3D7_1222600	PF3D7_1020500	1.69298	PF3D7_1222600|PF3D7_1020500	0.455024	0
PF3D7_1222600	PF3D7_0812200	1.69173	PF3D7_1222600|PF3D7_0812200	0.31417	0
PF3D7_1222600	PF3D7_1474300	1.69036	PF3D7_1222600|PF3D7_1474300	-0.585292	0
PF3D7_1222600	PF3D7_1032700	1.68822	PF3D7_1222600|PF3D7_1032700	0.13345	0
PF3D7_1222600	PF3D7_1141600	1.68805	PF3D7_1222600|PF3D7_1141600	0.250499	0
PF3D7_1222600	PF3D7_1337600	1.68762	PF3D7_1222600|PF3D7_1337600	-0.137648	1
PF3D7_1222600	PF3D7_0405900	1.68511	PF3D7_1222600|PF3D7_0405900	0.29141	1
PF3D7_1222600	PF3D7_1209100	1.68305	PF3D7_1222600|PF3D7_1209100	-0.236519	0
PF3D7_1222600	PF3D7_0803300	1.68227	PF3D7_1222600|PF3D7_0803300	-0.436771	0
PF3D7_1222600	PF3D7_0324300	1.68147	PF3D7_1222600|PF3D7_0324300	0.361321	0
PF3D7_1222600	PF3D7_0929000	1.67925	PF3D7_1222600|PF3D7_0929000	0.197943	0
PF3D7_1222600	PF3D7_1449200	1.67868	PF3D7_1222600|PF3D7_1449200	0.476587	1
PF3D7_1222600	PF3D7_0819300	1.67601	PF3D7_1222600|PF3D7_0819300	-0.255993	0
PF3D7_1222600	PF3D7_0323300	1.67516	PF3D7_1222600|PF3D7_0323300	-0.650821	0
PF3D7_1222600	PF3D7_0206000	1.67399	PF3D7_1222600|PF3D7_0206000	0.481064	0
PF3D7_1222600	PF3D7_1446600	1.67226	PF3D7_1222600|PF3D7_1446600	-0.544308	0
PF3D7_1222600	PF3D7_0818000	1.67049	PF3D7_1222600|PF3D7_0818000	-0.20629	1
PF3D7_1222600	PF3D7_0926200	1.67033	PF3D7_1222600|PF3D7_0926200	0.43106	1
PF3D7_1222600	PF3D7_1029600	1.66921	PF3D7_1222600|PF3D7_1029600	0.418091	1
PF3D7_1222600	PF3D7_1036500	1.66858	PF3D7_1222600|PF3D7_1036500	0.542042	0
PF3D7_1222600	PF3D7_1333400	1.66814	PF3D7_1222600|PF3D7_1333400	-0.207506	0
PF3D7_1222600	PF3D7_1409900	1.66651	PF3D7_1222600|PF3D7_1409900	0.173074	1
PF3D7_1222600	PF3D7_1222700	1.66594	PF3D7_1222600|PF3D7_1222700	0.194054	0
PF3D7_1222600	PF3D7_1236200	1.66264	PF3D7_1222600|PF3D7_1236200	0.222445	1
PF3D7_1222600	PF3D7_1232400	1.662	PF3D7_1222600|PF3D7_1232400	0.261066	0
PF3D7_1222600	PF3D7_1127100	1.66194	PF3D7_1222600|PF3D7_1127100	-0.343044	0
PF3D7_1222600	PF3D7_0825700	1.66152	PF3D7_1222600|PF3D7_0825700	-0.518623	0
PF3D7_1222600	PF3D7_1215600	1.66021	PF3D7_1222600|PF3D7_1215600	-0.537858	0
PF3D7_1222600	PF3D7_0319100	1.65907	PF3D7_1222600|PF3D7_0319100	-0.212639	0
PF3D7_1222600	PF3D7_1467700	1.65905	PF3D7_1222600|PF3D7_1467700	-0.275601	2
PF3D7_1222600	PF3D7_1453500	1.65791	PF3D7_1222600|PF3D7_1453500	-0.528095	0
PF3D7_1222600	PF3D7_1017900	1.65789	PF3D7_1222600|PF3D7_1017900	0.189292	0
PF3D7_1222600	PF3D7_1310100	1.65644	PF3D7_1222600|PF3D7_1310100	-0.24057	0
PF3D7_1222600	PF3D7_1359400	1.65594	PF3D7_1222600|PF3D7_1359400	0.622458	0
PF3D7_1222600	PF3D7_0317900	1.65572	PF3D7_1222600|PF3D7_0317900	0.350155	0
PF3D7_1222600	PF3D7_1012700	1.65555	PF3D7_1222600|PF3D7_1012700	0.626003	0
PF3D7_1222600	PF3D7_0101600	1.65212	PF3D7_1222600|PF3D7_0101600	0.538993	0
PF3D7_1222600	PF3D7_1242000	1.65146	PF3D7_1222600|PF3D7_1242000	-0.652583	0
PF3D7_1222600	PF3D7_1226600	1.65017	PF3D7_1222600|PF3D7_1226600	0.151096	0
PF3D7_1222600	PF3D7_1418800	1.6472	PF3D7_1222600|PF3D7_1418800	0.145175	0
PF3D7_1222600	PF3D7_1371500	1.64627	PF3D7_1222600|PF3D7_1371500	0.012404	0
PF3D7_1222600	PF3D7_1342700	1.64535	PF3D7_1222600|PF3D7_1342700	0.056254	0
PF3D7_1222600	PF3D7_1226800	1.64329	PF3D7_1222600|PF3D7_1226800	-0.636142	1
PF3D7_1222600	PF3D7_1018900	1.64328	PF3D7_1222600|PF3D7_1018900	-0.401322	0
PF3D7_1222600	PF3D7_0313100	1.64302	PF3D7_1222600|PF3D7_0313100	0.248647	0
PF3D7_1222600	PF3D7_0918400	1.64288	PF3D7_1222600|PF3D7_0918400	-0.473384	0
PF3D7_1222600	PF3D7_1015500	1.6421	PF3D7_1222600|PF3D7_1015500	0.0288891	0
PF3D7_1222600	PF3D7_1328100	1.64181	PF3D7_1222600|PF3D7_1328100	0.125929	0
PF3D7_1222600	PF3D7_0712300	1.64157	PF3D7_1222600|PF3D7_0712300	-0.000154597	0
PF3D7_1222600	PF3D7_1467600	1.64122	PF3D7_1222600|PF3D7_1467600	0.152725	2
PF3D7_1222600	PF3D7_1368500	1.64058	PF3D7_1222600|PF3D7_1368500	-0.410885	1
PF3D7_1222600	PF3D7_0108500	1.63979	PF3D7_1222600|PF3D7_0108500	0.535299	0
PF3D7_1222600	PF3D7_0726700	1.63754	PF3D7_1222600|PF3D7_0726700	-0.624992	0
PF3D7_1222600	PF3D7_1455400	1.63742	PF3D7_1222600|PF3D7_1455400	0.569599	0
PF3D7_1222600	PF3D7_0612700	1.63736	PF3D7_1222600|PF3D7_0612700	0.0974592	0
PF3D7_1222600	PF3D7_1362100	1.63632	PF3D7_1222600|PF3D7_1362100	-0.512937	0
PF3D7_1222600	PF3D7_1002600	1.63515	PF3D7_1222600|PF3D7_1002600	-0.00749042	0
PF3D7_1222600	PF3D7_1021400	1.63491	PF3D7_1222600|PF3D7_1021400	0.506723	0
PF3D7_1222600	PF3D7_0914400	1.63442	PF3D7_1222600|PF3D7_0914400	-0.433024	1
PF3D7_1222600	PF3D7_1352000	1.63436	PF3D7_1222600|PF3D7_1352000	0.0556079	0
PF3D7_1222600	PF3D7_1217200	1.63286	PF3D7_1222600|PF3D7_1217200	0.58407	0
PF3D7_1222600	PF3D7_1403000	1.62973	PF3D7_1222600|PF3D7_1403000	-0.46223	0
PF3D7_1222600	PF3D7_0300100	1.62959	PF3D7_1222600|PF3D7_0300100	0.478012	0
PF3D7_1222600	PF3D7_1442900	1.62818	PF3D7_1222600|PF3D7_1442900	0.660597	0
PF3D7_1222600	PF3D7_1458000	1.62734	PF3D7_1222600|PF3D7_1458000	0.692213	0
PF3D7_1222600	PF3D7_1223300	1.62544	PF3D7_1222600|PF3D7_1223300	0.150966	0
PF3D7_1222600	PF3D7_1437000	1.62362	PF3D7_1222600|PF3D7_1437000	0.35776	1
PF3D7_1222600	PF3D7_1408000	1.62025	PF3D7_1222600|PF3D7_1408000	0.471427	0
PF3D7_1222600	PF3D7_1405300	1.61987	PF3D7_1222600|PF3D7_1405300	0.0788521	0
PF3D7_1222600	PF3D7_1234600	1.61757	PF3D7_1222600|PF3D7_1234600	-0.207654	0
PF3D7_1222600	PF3D7_1438900	1.61728	PF3D7_1222600|PF3D7_1438900	0.268122	0
PF3D7_1222600	PF3D7_0700400	1.61701	PF3D7_1222600|PF3D7_0700400	-0.109363	0
PF3D7_1222600	PF3D7_0405200	1.61486	PF3D7_1222600|PF3D7_0405200	0.143395	0
PF3D7_1222600	PF3D7_1438800	1.6148	PF3D7_1222600|PF3D7_1438800	-0.406473	0
PF3D7_1222600	PF3D7_1445600	1.61331	PF3D7_1222600|PF3D7_1445600	0.427691	0
PF3D7_1222600	PF3D7_1115900	1.6091	PF3D7_1222600|PF3D7_1115900	0.0851011	0
PF3D7_1222600	PF3D7_1310200	1.608	PF3D7_1222600|PF3D7_1310200	0.368126	0
PF3D7_1222600	PF3D7_0304400	1.6056	PF3D7_1222600|PF3D7_0304400	0.374926	0
PF3D7_1222600	PF3D7_0727200	1.60478	PF3D7_1222600|PF3D7_0727200	0.072325	0
PF3D7_1222600	PF3D7_1340800	1.604	PF3D7_1222600|PF3D7_1340800	-0.597974	0
PF3D7_1222600	PF3D7_0820300	1.60296	PF3D7_1222600|PF3D7_0820300	0.679465	0
PF3D7_1222600	PF3D7_1365800	1.60008	PF3D7_1222600|PF3D7_1365800	0.0806449	0
PF3D7_1222600	PF3D7_1434900	1.60006	PF3D7_1222600|PF3D7_1434900	-0.605512	0
PF3D7_1222600	PF3D7_0417200	1.5997	PF3D7_1222600|PF3D7_0417200	-0.172521	0
PF3D7_1222600	PF3D7_0915100	1.59868	PF3D7_1222600|PF3D7_0915100	0.105974	0
PF3D7_1222600	PF3D7_0514600	1.59811	PF3D7_1222600|PF3D7_0514600	-0.0693249	0
PF3D7_1222600	PF3D7_1005900	1.59791	PF3D7_1222600|PF3D7_1005900	-0.677866	0
PF3D7_1222600	PF3D7_1116700	1.59516	PF3D7_1222600|PF3D7_1116700	0.597995	0
PF3D7_1222600	PF3D7_0417700	1.59326	PF3D7_1222600|PF3D7_0417700	-0.431434	0
PF3D7_1222600	PF3D7_1461900	1.58965	PF3D7_1222600|PF3D7_1461900	0.625489	0
PF3D7_1222600	PF3D7_1127900	1.58956	PF3D7_1222600|PF3D7_1127900	-0.0702825	0
PF3D7_1222600	PF3D7_0213200	1.5864	PF3D7_1222600|PF3D7_0213200	-0.676643	0
PF3D7_1222600	PF3D7_1406200	1.58446	PF3D7_1222600|PF3D7_1406200	0.455667	0
PF3D7_1222600	PF3D7_0214100	1.58376	PF3D7_1222600|PF3D7_0214100	0.707173	0
PF3D7_1222600	PF3D7_0720100	1.58304	PF3D7_1222600|PF3D7_0720100	0.0073498	0
PF3D7_1222600	PF3D7_1472100	1.58208	PF3D7_1222600|PF3D7_1472100	0.517652	0
PF3D7_1222600	PF3D7_0424500	1.58207	PF3D7_1222600|PF3D7_0424500	0.622168	0
PF3D7_1222600	PF3D7_1410100	1.57942	PF3D7_1222600|PF3D7_1410100	-0.462897	2
PF3D7_1222600	PF3D7_1307800	1.57927	PF3D7_1222600|PF3D7_1307800	0.295792	1
PF3D7_1222600	PF3D7_0201000	1.57909	PF3D7_1222600|PF3D7_0201000	0.292988	0
PF3D7_1222600	PF3D7_1212100	1.57908	PF3D7_1222600|PF3D7_1212100	-0.48337	0
PF3D7_1222600	PF3D7_1407900	1.57766	PF3D7_1222600|PF3D7_1407900	0.747016	0
PF3D7_1222600	PF3D7_1310600	1.57624	PF3D7_1222600|PF3D7_1310600	0.371748	0
PF3D7_1222600	PF3D7_0531400	1.57507	PF3D7_1222600|PF3D7_0531400	0.432124	0
PF3D7_1222600	PF3D7_0910400	1.57092	PF3D7_1222600|PF3D7_0910400	-0.0744328	0
PF3D7_1222600	PF3D7_1460500	1.56945	PF3D7_1222600|PF3D7_1460500	0.00252429	0
PF3D7_1222600	PF3D7_1015100	1.56862	PF3D7_1222600|PF3D7_1015100	-0.338542	0
PF3D7_1222600	PF3D7_1227800	1.5686	PF3D7_1222600|PF3D7_1227800	0.734796	0
PF3D7_1222600	PF3D7_0309500	1.56856	PF3D7_1222600|PF3D7_0309500	0.630936	0
PF3D7_1222600	PF3D7_1372200	1.56786	PF3D7_1222600|PF3D7_1372200	0.598699	0
PF3D7_1222600	PF3D7_0525300	1.56747	PF3D7_1222600|PF3D7_0525300	0.062149	1
PF3D7_1222600	PF3D7_0907400	1.56665	PF3D7_1222600|PF3D7_0907400	0.189125	0
PF3D7_1222600	PF3D7_0512200	1.56436	PF3D7_1222600|PF3D7_0512200	-0.0314281	0
PF3D7_1222600	PF3D7_1307600	1.56417	PF3D7_1222600|PF3D7_1307600	-0.17291	0
PF3D7_1222600	PF3D7_1232900	1.55967	PF3D7_1222600|PF3D7_1232900	-0.163681	0
PF3D7_1222600	PF3D7_0629100	1.55828	PF3D7_1222600|PF3D7_0629100	0.339743	0
PF3D7_1222600	PF3D7_1333500	1.55708	PF3D7_1222600|PF3D7_1333500	-0.533801	0
PF3D7_1222600	PF3D7_1469000	1.55642	PF3D7_1222600|PF3D7_1469000	0.0291106	0
PF3D7_1222600	PF3D7_0600700	1.55627	PF3D7_1222600|PF3D7_0600700	0.180555	0
PF3D7_1222600	PF3D7_0932500	1.55486	PF3D7_1222600|PF3D7_0932500	-0.468069	0
PF3D7_1222600	PF3D7_1205600	1.55108	PF3D7_1222600|PF3D7_1205600	-0.677067	0
PF3D7_1222600	PF3D7_0403500	1.55071	PF3D7_1222600|PF3D7_0403500	0.149659	1
PF3D7_1222600	PF3D7_0932100	1.55002	PF3D7_1222600|PF3D7_0932100	0.200563	0
PF3D7_1222600	PF3D7_1471700	1.54735	PF3D7_1222600|PF3D7_1471700	-0.504638	0
PF3D7_1222600	PF3D7_1340400	1.546	PF3D7_1222600|PF3D7_1340400	-0.542044	0
PF3D7_1222600	PF3D7_0816800	1.54471	PF3D7_1222600|PF3D7_0816800	-0.502392	0
PF3D7_1222600	PF3D7_1317300	1.54429	PF3D7_1222600|PF3D7_1317300	-0.16161	0
PF3D7_1222600	PF3D7_1202300	1.54427	PF3D7_1222600|PF3D7_1202300	-0.412838	1
PF3D7_1222600	PF3D7_1131600	1.54417	PF3D7_1222600|PF3D7_1131600	-0.450807	0
PF3D7_1222600	PF3D7_0817400	1.54322	PF3D7_1222600|PF3D7_0817400	-0.373839	0
PF3D7_1222600	PF3D7_1330500	1.5428	PF3D7_1222600|PF3D7_1330500	-0.54192	0
PF3D7_1222600	PF3D7_0422300	1.5395	PF3D7_1222600|PF3D7_0422300	-0.364009	1
PF3D7_1222600	PF3D7_1120900	1.53698	PF3D7_1222600|PF3D7_1120900	-0.572963	0
PF3D7_1222600	PF3D7_1302000	1.53692	PF3D7_1222600|PF3D7_1302000	0.714031	1
PF3D7_1222600	PF3D7_0611800	1.53685	PF3D7_1222600|PF3D7_0611800	0.418977	1
PF3D7_1222600	PF3D7_1037700	1.53534	PF3D7_1222600|PF3D7_1037700	0.529193	0
PF3D7_1222600	PF3D7_0809900	1.53529	PF3D7_1222600|PF3D7_0809900	0.373038	0
PF3D7_1222600	PF3D7_1474400	1.53441	PF3D7_1222600|PF3D7_1474400	-0.419194	0
PF3D7_1222600	PF3D7_1461000	1.5341	PF3D7_1222600|PF3D7_1461000	-0.591424	0
PF3D7_1222600	PF3D7_0607500	1.53387	PF3D7_1222600|PF3D7_0607500	-0.301279	0
PF3D7_1222600	PF3D7_0630000	1.53261	PF3D7_1222600|PF3D7_0630000	-0.516527	0
PF3D7_1222600	PF3D7_1135500	1.52962	PF3D7_1222600|PF3D7_1135500	-0.623666	0
PF3D7_1222600	PF3D7_0613400	1.52647	PF3D7_1222600|PF3D7_0613400	-0.385333	1
PF3D7_1222600	PF3D7_1432700	1.5249	PF3D7_1222600|PF3D7_1432700	-0.656938	0
PF3D7_1222600	PF3D7_1354800	1.5243	PF3D7_1222600|PF3D7_1354800	-0.127743	0
PF3D7_1222600	PF3D7_0729000	1.52367	PF3D7_1222600|PF3D7_0729000	-0.0606138	1
PF3D7_1222600	PF3D7_0706300	1.52313	PF3D7_1222600|PF3D7_0706300	0.448322	0
PF3D7_1222600	PF3D7_1453900	1.52091	PF3D7_1222600|PF3D7_1453900	0.481105	0
PF3D7_1222600	PF3D7_1115000	1.51944	PF3D7_1222600|PF3D7_1115000	0.113575	0
PF3D7_1222600	PF3D7_1352300	1.51804	PF3D7_1222600|PF3D7_1352300	-0.127932	0
PF3D7_1222600	PF3D7_1362300	1.51686	PF3D7_1222600|PF3D7_1362300	0.0559118	0
PF3D7_1222600	PF3D7_0828500	1.5166	PF3D7_1222600|PF3D7_0828500	-0.568011	0
PF3D7_1222600	PF3D7_0724700	1.51553	PF3D7_1222600|PF3D7_0724700	0.636348	1
PF3D7_1222600	PF3D7_0912400	1.51496	PF3D7_1222600|PF3D7_0912400	0.15796	0
PF3D7_1222600	PF3D7_1446200	1.51452	PF3D7_1222600|PF3D7_1446200	0.524358	1
PF3D7_1222600	PF3D7_0816700	1.51358	PF3D7_1222600|PF3D7_0816700	-0.19293	0
PF3D7_1222600	PF3D7_0810400	1.51277	PF3D7_1222600|PF3D7_0810400	-0.467619	0
PF3D7_1222600	PF3D7_0711000	1.51274	PF3D7_1222600|PF3D7_0711000	0.121445	0
PF3D7_1222600	PF3D7_1460700	1.51231	PF3D7_1222600|PF3D7_1460700	0.533782	0
PF3D7_1222600	PF3D7_1202900	1.51082	PF3D7_1222600|PF3D7_1202900	0.281028	1
PF3D7_1222600	PF3D7_1440300	1.51014	PF3D7_1222600|PF3D7_1440300	-0.0119189	0
PF3D7_1222600	PF3D7_1437200	1.50891	PF3D7_1222600|PF3D7_1437200	-0.569767	0
PF3D7_1222600	PF3D7_1148900	1.50872	PF3D7_1222600|PF3D7_1148900	0.683165	0
PF3D7_1222600	PF3D7_1444600	1.5081	PF3D7_1222600|PF3D7_1444600	-0.409988	0
PF3D7_1222600	PF3D7_0200700	1.5076	PF3D7_1222600|PF3D7_0200700	0.18415	0
PF3D7_1222600	PF3D7_1132100	1.50718	PF3D7_1222600|PF3D7_1132100	-0.521263	0
PF3D7_1222600	PF3D7_0404900	1.50413	PF3D7_1222600|PF3D7_0404900	0.518096	0
PF3D7_1222600	PF3D7_1355200	1.50295	PF3D7_1222600|PF3D7_1355200	0.370084	0
PF3D7_1222600	PF3D7_0606100	1.50082	PF3D7_1222600|PF3D7_0606100	0.380032	0
PF3D7_1222600	PF3D7_0932700	1.50025	PF3D7_1222600|PF3D7_0932700	-0.12197	0
PF3D7_1222600	PF3D7_1126400	1.4986	PF3D7_1222600|PF3D7_1126400	-0.148297	0
PF3D7_1222600	PF3D7_0911900	1.49821	PF3D7_1222600|PF3D7_0911900	0.478404	1
PF3D7_1222600	PF3D7_1308100	1.49794	PF3D7_1222600|PF3D7_1308100	-0.638429	0
PF3D7_1222600	PF3D7_1204900	1.49764	PF3D7_1222600|PF3D7_1204900	0.1585	0
PF3D7_1222600	PF3D7_1474800	1.49587	PF3D7_1222600|PF3D7_1474800	0.132349	0
PF3D7_1222600	PF3D7_1028000	1.49562	PF3D7_1222600|PF3D7_1028000	0.0952844	0
PF3D7_1222600	PF3D7_0422000	1.49428	PF3D7_1222600|PF3D7_0422000	0.00624438	2
PF3D7_1222600	PF3D7_1211100	1.49399	PF3D7_1222600|PF3D7_1211100	-0.361094	0
PF3D7_1222600	PF3D7_1006400	1.4929	PF3D7_1222600|PF3D7_1006400	-0.634001	0
PF3D7_1222600	PF3D7_0622200	1.49238	PF3D7_1222600|PF3D7_0622200	0.584152	0
PF3D7_1222600	PF3D7_1403600	1.4919	PF3D7_1222600|PF3D7_1403600	-0.329529	0
PF3D7_1222600	PF3D7_1349000	1.49165	PF3D7_1222600|PF3D7_1349000	-0.624103	0
PF3D7_1222600	PF3D7_1239600	1.49146	PF3D7_1222600|PF3D7_1239600	0.21506	0
PF3D7_1222600	PF3D7_1237200	1.49061	PF3D7_1222600|PF3D7_1237200	0.557206	1
PF3D7_1222600	PF3D7_0936700	1.48884	PF3D7_1222600|PF3D7_0936700	0.662393	0
PF3D7_1222600	PF3D7_0721700	1.48754	PF3D7_1222600|PF3D7_0721700	-0.46593	0
PF3D7_1222600	PF3D7_0922400	1.48749	PF3D7_1222600|PF3D7_0922400	-0.574096	0
PF3D7_1222600	PF3D7_1450900	1.48701	PF3D7_1222600|PF3D7_1450900	-0.322918	0
PF3D7_1222600	PF3D7_1140900	1.48378	PF3D7_1222600|PF3D7_1140900	-0.220244	0
PF3D7_1222600	PF3D7_1462500	1.48281	PF3D7_1222600|PF3D7_1462500	-0.544697	0
PF3D7_1222600	PF3D7_0219900	1.48271	PF3D7_1222600|PF3D7_0219900	0.699078	1
PF3D7_1222600	PF3D7_1210000	1.48106	PF3D7_1222600|PF3D7_1210000	-0.593141	0
PF3D7_1222600	PF3D7_1455900	1.47723	PF3D7_1222600|PF3D7_1455900	-0.36048	0
PF3D7_1222600	PF3D7_0527300	1.4771	PF3D7_1222600|PF3D7_0527300	0.210451	0
PF3D7_1222600	PF3D7_0211800	1.47631	PF3D7_1222600|PF3D7_0211800	0.0710967	0
PF3D7_1222600	PF3D7_1473500	1.47612	PF3D7_1222600|PF3D7_1473500	0.444953	0
PF3D7_1222600	PF3D7_0625200	1.47605	PF3D7_1222600|PF3D7_0625200	-0.54892	0
PF3D7_1222600	PF3D7_1451900	1.4758	PF3D7_1222600|PF3D7_1451900	0.645858	0
PF3D7_1222600	PF3D7_0617100	1.47466	PF3D7_1222600|PF3D7_0617100	0.599254	1
PF3D7_1222600	PF3D7_1428500	1.4731	PF3D7_1222600|PF3D7_1428500	0.311863	0
PF3D7_1222600	PF3D7_1215300	1.47293	PF3D7_1222600|PF3D7_1215300	-0.054822	0
PF3D7_1222600	PF3D7_0728100	1.47256	PF3D7_1222600|PF3D7_0728100	-0.241691	0
PF3D7_1222600	PF3D7_0524000	1.4722	PF3D7_1222600|PF3D7_0524000	0.621816	0
PF3D7_1222600	PF3D7_0922200	1.46859	PF3D7_1222600|PF3D7_0922200	0.471495	0
PF3D7_1222600	PF3D7_1012400	1.46856	PF3D7_1222600|PF3D7_1012400	0.348493	0
PF3D7_1222600	PF3D7_0815500	1.4675	PF3D7_1222600|PF3D7_0815500	-0.128467	0
PF3D7_1222600	PF3D7_1448900	1.46664	PF3D7_1222600|PF3D7_1448900	-0.622294	0
PF3D7_1222600	PF3D7_0934400	1.46664	PF3D7_1222600|PF3D7_0934400	-0.545084	0
PF3D7_1222600	PF3D7_0322400	1.4644	PF3D7_1222600|PF3D7_0322400	0.181666	0
PF3D7_1222600	PF3D7_0716200	1.46258	PF3D7_1222600|PF3D7_0716200	0.371051	0
PF3D7_1222600	PF3D7_0616700	1.46187	PF3D7_1222600|PF3D7_0616700	-0.368393	0
PF3D7_1222600	PF3D7_0827200	1.46082	PF3D7_1222600|PF3D7_0827200	-0.524182	0
PF3D7_1222600	PF3D7_1009500	1.45985	PF3D7_1222600|PF3D7_1009500	-0.563132	0
PF3D7_1222600	PF3D7_0504400	1.45963	PF3D7_1222600|PF3D7_0504400	-0.238493	0
PF3D7_1222600	PF3D7_1342500	1.45928	PF3D7_1222600|PF3D7_1342500	0.0117884	0
PF3D7_1222600	PF3D7_1027300	1.45831	PF3D7_1222600|PF3D7_1027300	0.182691	1
PF3D7_1222600	PF3D7_1247700	1.45685	PF3D7_1222600|PF3D7_1247700	-0.0698875	0
PF3D7_1222600	PF3D7_0107500	1.45564	PF3D7_1222600|PF3D7_0107500	0.644294	0
PF3D7_1222600	PF3D7_0915700	1.45527	PF3D7_1222600|PF3D7_0915700	-0.468432	0
PF3D7_1222600	PF3D7_0509500	1.45454	PF3D7_1222600|PF3D7_0509500	-0.23381	0
PF3D7_1222600	PF3D7_1237500	1.45421	PF3D7_1222600|PF3D7_1237500	0.656166	0
PF3D7_1222600	PF3D7_1209800	1.45308	PF3D7_1222600|PF3D7_1209800	-0.464558	0
PF3D7_1222600	PF3D7_1447800	1.45251	PF3D7_1222600|PF3D7_1447800	0.185908	0
PF3D7_1222600	PF3D7_0800200	1.44858	PF3D7_1222600|PF3D7_0800200	0.0321178	0
PF3D7_1222600	PF3D7_1121800	1.44513	PF3D7_1222600|PF3D7_1121800	-0.37124	0
PF3D7_1222600	PF3D7_0602600	1.44473	PF3D7_1222600|PF3D7_0602600	0.603054	0
PF3D7_1222600	PF3D7_1300500	1.44331	PF3D7_1222600|PF3D7_1300500	0.10143	0
PF3D7_1222600	PF3D7_1341200	1.44315	PF3D7_1222600|PF3D7_1341200	0.558465	1
PF3D7_1222600	PF3D7_1114200	1.44264	PF3D7_1222600|PF3D7_1114200	0.560384	1
PF3D7_1222600	PF3D7_1219900	1.44239	PF3D7_1222600|PF3D7_1219900	-0.445869	0
PF3D7_1222600	PF3D7_0309300	1.44187	PF3D7_1222600|PF3D7_0309300	0.500256	1
PF3D7_1222600	PF3D7_1301900	1.44166	PF3D7_1222600|PF3D7_1301900	-0.486732	0
PF3D7_1222600	PF3D7_1450000	1.44047	PF3D7_1222600|PF3D7_1450000	0.3581	0
PF3D7_1222600	PF3D7_0709300	1.44008	PF3D7_1222600|PF3D7_0709300	0.509679	0
PF3D7_1222600	PF3D7_0904100	1.43983	PF3D7_1222600|PF3D7_0904100	0.111669	0
PF3D7_1222600	PF3D7_0209300	1.43803	PF3D7_1222600|PF3D7_0209300	0.0795871	0
PF3D7_1222600	PF3D7_0903900	1.43718	PF3D7_1222600|PF3D7_0903900	0.574626	0
PF3D7_1222600	PF3D7_0732900	1.43667	PF3D7_1222600|PF3D7_0732900	0.388789	0
PF3D7_1222600	PF3D7_1124700	1.43532	PF3D7_1222600|PF3D7_1124700	-0.231914	0
PF3D7_1222600	PF3D7_1471100	1.43234	PF3D7_1222600|PF3D7_1471100	0.580778	0
PF3D7_1222600	PF3D7_1226500	1.43218	PF3D7_1222600|PF3D7_1226500	-0.287489	0
PF3D7_1222600	PF3D7_1346400	1.43119	PF3D7_1222600|PF3D7_1346400	0.518865	0
PF3D7_1222600	PF3D7_0602500	1.43017	PF3D7_1222600|PF3D7_0602500	0.205282	0
PF3D7_1222600	PF3D7_1235700	1.43013	PF3D7_1222600|PF3D7_1235700	-0.561778	0
PF3D7_1222600	PF3D7_1034800	1.42802	PF3D7_1222600|PF3D7_1034800	-0.571904	0
PF3D7_1222600	PF3D7_1368200	1.42734	PF3D7_1222600|PF3D7_1368200	0.367664	1
PF3D7_1222600	PF3D7_0304600	1.4266	PF3D7_1222600|PF3D7_0304600	-0.394209	0
PF3D7_1222600	PF3D7_0720000	1.42326	PF3D7_1222600|PF3D7_0720000	-0.00636885	0
PF3D7_1222600	PF3D7_1030500	1.42194	PF3D7_1222600|PF3D7_1030500	0.292908	0
PF3D7_1222600	PF3D7_1405900	1.42165	PF3D7_1222600|PF3D7_1405900	0.430774	0
PF3D7_1222600	PF3D7_1462600	1.41895	PF3D7_1222600|PF3D7_1462600	-0.590632	0
PF3D7_1222600	PF3D7_0211300	1.41893	PF3D7_1222600|PF3D7_0211300	-0.543246	0
PF3D7_1222600	PF3D7_1125500	1.41812	PF3D7_1222600|PF3D7_1125500	0.322856	1
PF3D7_1222600	PF3D7_1011600	1.41711	PF3D7_1222600|PF3D7_1011600	-0.13438	0
PF3D7_1222600	PF3D7_1336700	1.41496	PF3D7_1222600|PF3D7_1336700	0.311713	0
PF3D7_1222600	PF3D7_0707600	1.41435	PF3D7_1222600|PF3D7_0707600	-0.0940111	0
PF3D7_1222600	PF3D7_1406000	1.41384	PF3D7_1222600|PF3D7_1406000	-0.0926079	0
PF3D7_1222600	PF3D7_1100200	1.41369	PF3D7_1222600|PF3D7_1100200	0.267522	0
PF3D7_1222600	PF3D7_0824400	1.41349	PF3D7_1222600|PF3D7_0824400	0.115771	0
PF3D7_1222600	PF3D7_1102400	1.4132	PF3D7_1222600|PF3D7_1102400	0.159353	0
PF3D7_1222600	PF3D7_0908900	1.41209	PF3D7_1222600|PF3D7_0908900	0.130472	0
PF3D7_1222600	PF3D7_0704900	1.41208	PF3D7_1222600|PF3D7_0704900	-0.701345	0
PF3D7_1222600	PF3D7_1326500	1.41134	PF3D7_1222600|PF3D7_1326500	-0.450752	0
PF3D7_1222600	PF3D7_0516700	1.40976	PF3D7_1222600|PF3D7_0516700	0.652237	0
PF3D7_1222600	PF3D7_0106100	1.40942	PF3D7_1222600|PF3D7_0106100	0.0592005	0
PF3D7_1222600	PF3D7_0323500	1.40802	PF3D7_1222600|PF3D7_0323500	0.266497	0
PF3D7_1222600	PF3D7_0709000	1.40653	PF3D7_1222600|PF3D7_0709000	0.631541	0
PF3D7_1222600	PF3D7_1139900	1.4049	PF3D7_1222600|PF3D7_1139900	0.366333	0
PF3D7_1222600	PF3D7_0603900	1.40485	PF3D7_1222600|PF3D7_0603900	-0.481484	0
PF3D7_1222600	PF3D7_1123500	1.40405	PF3D7_1222600|PF3D7_1123500	0.681568	0
PF3D7_1222600	PF3D7_0602800	1.40337	PF3D7_1222600|PF3D7_0602800	0.383849	0
PF3D7_1222600	PF3D7_0809600	1.40264	PF3D7_1222600|PF3D7_0809600	-0.509659	0
PF3D7_1222600	PF3D7_0816200	1.40073	PF3D7_1222600|PF3D7_0816200	-0.575367	0
PF3D7_1222600	PF3D7_1035100	1.40073	PF3D7_1222600|PF3D7_1035100	-0.198986	1
PF3D7_1222600	PF3D7_0625800	1.39879	PF3D7_1222600|PF3D7_0625800	0.109827	0
PF3D7_1222600	PF3D7_0301700	1.39862	PF3D7_1222600|PF3D7_0301700	0.610001	1
PF3D7_1222600	PF3D7_0826400	1.3983	PF3D7_1222600|PF3D7_0826400	-0.452748	0
PF3D7_1222600	PF3D7_0715800	1.3981	PF3D7_1222600|PF3D7_0715800	-0.460169	0
PF3D7_1222600	PF3D7_0921700	1.39152	PF3D7_1222600|PF3D7_0921700	-0.458644	0
PF3D7_1222600	PF3D7_0218700	1.39123	PF3D7_1222600|PF3D7_0218700	0.310852	0
PF3D7_1222600	PF3D7_1312400	1.38908	PF3D7_1222600|PF3D7_1312400	-0.602911	0
PF3D7_1222600	PF3D7_0113300	1.38906	PF3D7_1222600|PF3D7_0113300	0.653389	0
PF3D7_1222600	PF3D7_1230300	1.38792	PF3D7_1222600|PF3D7_1230300	-0.402932	0
PF3D7_1222600	PF3D7_0306200	1.38702	PF3D7_1222600|PF3D7_0306200	-0.480106	0
PF3D7_1222600	PF3D7_1035700	1.38618	PF3D7_1222600|PF3D7_1035700	0.434288	1
PF3D7_1222600	PF3D7_0405300	1.38344	PF3D7_1222600|PF3D7_0405300	-0.307196	0
PF3D7_1222600	PF3D7_1472500	1.3814	PF3D7_1222600|PF3D7_1472500	-0.602172	0
PF3D7_1222600	PF3D7_1252200	1.38122	PF3D7_1222600|PF3D7_1252200	0.0294696	1
PF3D7_1222600	PF3D7_0509800	1.3804	PF3D7_1222600|PF3D7_0509800	0.602976	0
PF3D7_1222600	PF3D7_0815200	1.3802	PF3D7_1222600|PF3D7_0815200	0.544019	0
PF3D7_1222600	PF3D7_1108700	1.37995	PF3D7_1222600|PF3D7_1108700	-0.186831	0
PF3D7_1222600	PF3D7_1335600	1.37907	PF3D7_1222600|PF3D7_1335600	0.346315	0
PF3D7_1222600	PF3D7_1365600	1.37824	PF3D7_1222600|PF3D7_1365600	-0.374051	0
[truncated: 3,143 more rows]

## Sheet: Dataset comparison top targets
Gene ID	source_id	Product Description	Input ID	Importance	Correlation	ChIP-seq target	Perturbed in AP2-G KD	asexually committed (Pf3D7 SexCommit Marray)	sexually committed (Pf3D7 SexCommit Marray)	3D7 WT 8hr (Invasion KO Marray)	3D7 SIR2 KO 8hr (Invasion KO Marray)	3D7 WT 24hr (Invasion KO Marray)	3D7 SIR2 KO 24hr (Invasion KO Marray)	W2mef WT (Invasion KO Marray)	W2mef EBA175 KO (Invasion KO Marray)	3D7 WT 48hr (Invasion KO Marray)	3D7 EBA140 KO 48hr (Invasion KO Marray)	P. falciparum Su Seven Stages RNA Seq data - Ring - unique (3D7 7Stages RNASeq)	P. falciparum Su Seven Stages RNA Seq data - Early Trophozoite - unique (3D7 7Stages RNASeq)	P. falciparum Su Seven Stages RNA Seq data - Late Trophozoite - unique (3D7 7Stages RNASeq)	P. falciparum Su Seven Stages RNA Seq data - Schizont - unique (3D7 7Stages RNASeq)	P. falciparum Su Seven Stages RNA Seq data - Gametocyte II - unique (3D7 7Stages RNASeq)	P. falciparum Su Seven Stages RNA Seq data - Gametocyte V - unique (3D7 7Stages RNASeq)	P. falciparum Su Seven Stages RNA Seq data - Ookinete - unique (3D7 7Stages RNASeq)
PF3D7_1321300	PF3D7_1321300.1	conserved Plasmodium membrane protein, unknown function	PF3D7_1321300	56.9619	0.86901			7.03	6.48	2.75	2.82	2.75	2.81	2.44	2.74	2.77	2.63	21.42	11.82	20.44	8.99	3.75	13.91	8.75
PF3D7_0812100	PF3D7_0812100.1	proteasome activator complex subunit 4, putative	N/A	55.4593	0.749526	1		9.86	9.57	2.71	2.63	2.79	2.71	2.7	2.55	2.76	2.7	13.82	14.9	30.43	13.62	9.03	26.97	8.6
PF3D7_1007100	PF3D7_1007100.1	roadblock/LC7 domain-containing protein, putative	N/A	54.1497	-0.74706			6.47	6.13	3.57	3.85	3.4	3.62	3.75	3.38	3.49	3.67	21.17	14.83	15.92	9.96	7.2	25.44	13.7
PF3D7_0619800	PF3D7_0619800.1	conserved Plasmodium membrane protein, unknown function	PF3D7_0619800	52.3135	0.783386			7.19	6.66	N/A	N/A	N/A	N/A	N/A	N/A	N/A	N/A	12.04	14.08	14.83	5.14	4.96	15.25	1.96
PF3D7_0403400	PF3D7_0403400.1	conserved Plasmodium protein, unknown function	PF3D7_0403400	49.0933	0.873027			4.69	4.09	3.58	3.23	3.55	3.32	3.03	3.08	2.99	2.91	12.33	9.78	92.38	51.88	0.67	2.94	18.35
PF3D7_1144100	PF3D7_1144100.1	mitochondrial large subunit ribosomal protein, putative	N/A	47.1916	-0.818001			9.32	9.27	7.49	8.07	8.73	8.81	7.38	7	8.16	8.45	322.43	129.43	259.91	183.03	33.19	82.94	110.05
PF3D7_0930500	PF3D7_0930500.1	diacylglycerol kinase, putative	DGK1	47.141	0.81237			7.26	7.53	3.82	3.65	3.42	3.55	4.18	4.26	4.12	3.53	22.84	29.65	80.38	48.27	414.54	204.09	115.95
PF3D7_1139800	PF3D7_1139800.1	conserved Plasmodium protein, unknown function	PF3D7_1139800	45.5499	0.738025			7.63	7.17	2.54	2.51	2.62	2.72	2.45	2.32	2.49	2.37	6.64	5.99	11.34	3.85	5.15	20.24	5.98
PF3D7_1205800	PF3D7_1205800.1	high mobility group protein B3, putative	HMGB3	42.5766	0.81685			9.54	9.34	4.53	4.27	4.41	4.36	4.87	5.63	4.31	4.17	19.21	15.54	24.66	5.38	22.96	49.24	8.62
PF3D7_0220800	PF3D7_0220800.1	cytoadherence linked asexual protein 2	CLAG2	40.878	0.687366	1		6.33	7.51	2.92	3.35	2.75	3.24	4.03	3.5	4.09	4.06	43.26	57.5	39.4	31.69	85.48	962.75	163.96
PF3D7_1006600	PF3D7_1006600.1	phosducin-like protein 3, putative	PhLP3	39.9495	-0.742742			8.13	7.9	2.95	2.53	3	3	2.3	2.6	2.53	2.24	16.68	14.6	16.38	6.16	11.06	32.35	4.28
PF3D7_0931000	PF3D7_0931000.1	elongation factor Tu, putative	N/A	39.5057	0.824498			7.39	7.08	2.72	2.67	2.74	2.63	2.63	2.5	2.69	2.46	12.26	11.86	14.53	7.44	10.18	25.49	21.25
PF3D7_0301300	PF3D7_0301300.1	epoxide hydrolase 1	EH1	38.0776	0.861399			5.45	4.79	2.54	2.73	2.58	2.61	2.68	4.3	2.85	2.5	4.91	1.06	52.29	96.4	0.57	0.73	13.07
PF3D7_0811300	PF3D7_0811300.1	CCR4-associated factor 1	CAF1	37.5285	0.886495			11.46	11.37	3.07	3.41	3.17	3.32	3.65	4.63	3.37	3.04	16.11	20.44	36.15	19.91	16.65	49.76	11.27
PF3D7_1472200	PF3D7_1472200.1	histone deacetylase, putative	HDA1	37.0725	0.763863	1	1	8.53	9.11	4.12	3.59	3.65	3.36	3.39	3.37	3.09	2.98	23.87	61.27	19.25	24.77	67.53	541.63	144.92
PF3D7_0402300	PF3D7_0402300.1	reticulocyte binding protein homologue 1	RH1	36.4538	0.711502	1		6.13	6.11	2.63	2.65	2.16	2.52	6.38	7.35	2.84	2.54	110.53	56.57	34.16	20.9	26.84	87.73	73.97
PF3D7_0518000	PF3D7_0518000.1	NOSIP domain-containing protein, putative	N/A	36.2926	-0.439591			7.54	8.01	4.43	4.25	4.3	4.03	4.01	3.78	3.95	4.3	11.97	25.53	42.99	11.7	81.06	223.78	222.33
PF3D7_1439300	PF3D7_1439300.1	Sad1/UNC domain-containing protein, putative	N/A	35.9776	0.799545			9.22	8.92	2.74	2.56	2.66	2.76	2.93	3.55	2.83	2.64	20.22	16.13	17.16	33.67	7.76	25.58	18.94
PF3D7_1119100	PF3D7_1119100.1	tRNA m(1)G methyltransferase, putative	N/A	35.8269	-0.645327			10.61	10.02	3	2.8	2.89	2.95	2.48	2.39	2.66	2.53	12.26	12.93	6.5	2.1	2.7	8.16	4.59
PF3D7_1218200	PF3D7_1218200.1	conserved Plasmodium protein, unknown function	PF3D7_1218200	35.8132	0.833287			8.46	8.48	2.62	2.47	2.55	2.48	2.55	2.71	2.53	2.46	33.36	36.19	110.11	45.22	80.06	103.07	302
PF3D7_1454600	PF3D7_1454600.1	mitochondrial ribosomal protein S11 precursor, putative	N/A	35.7112	-0.648099			8.27	7.64	3.01	2.75	3.09	3.06	2.46	2.76	2.71	2.65	17.97	17.95	5.05	0.94	0.8	1.12	0
PF3D7_1364200	PF3D7_1364200.1	nucleoporin NUP205, putative	NUP205	34.4739	0.846262			4.91	4.64	2.52	2.56	2.47	2.54	2.57	3.98	2.57	2.44	7.01	4.7	14.73	7.27	6.31	29.33	4.7
PF3D7_1102500	PF3D7_1102500.1	Plasmodium exported protein (PHISTb), unknown function	GEXP02	32.9939	0.780373	1	1	6.82	8.98	3.81	2.89	3.35	2.66	3.45	2.78	2.7	2.53	11.33	15.32	40.94	42.22	358.48	1080.08	72.11
PF3D7_1429600	PF3D7_1429600.1	conserved Plasmodium protein, unknown function	GEXP03	32.1966	-0.733679			4.72	5.29	3.42	3.29	3.56	3.39	2.93	2.77	3.53	2.87	2.98	14.51	10.1	0	63	360.58	302.69
PF3D7_0502000	PF3D7_0502000.1	vacuolar protein sorting-associated protein 11, putative	VPS11	32.0054	0.746925			7.75	7.16	3.08	2.91	2.99	2.85	2.7	2.56	2.85	2.85	6.71	0.9	14.95	0	15.4	13.2	47.59
PF3D7_0924400	PF3D7_0924400.1	conserved Plasmodium protein, unknown function	PF3D7_0924400	31.8376	0.478854			10.1	9.97	2.62	2.74	2.85	2.91	3.93	5.11	2.88	2.72	84.52	100.69	93.46	58.53	19.62	49.44	104.15
PF3D7_1448600	PF3D7_1448600.1	SNARE protein, putative	VTI1	31.6256	-0.624182			6.56	6.87	2.24	2.34	2.52	2.67	2.5	3.33	2.31	2.51	61.24	23.93	38.78	23.61	137.28	218.24	84.15
PF3D7_1248800	PF3D7_1248800.1	conserved Plasmodium protein, unknown function	PF3D7_1248800	30.134	-0.724622			7.37	7.46	7.77	7.15	7.39	7.22	5.58	5.29	6.75	6.34	4.36	3.06	21.03	3.53	91.28	155.35	67.8
